# Supplementary material for: How food insecurity affects children’s behavior problems in early childhood: The nutrition and family stress pathways
Source: PLoS One. 2024 Jan 3;19(1):e0294109. doi: 10.1371/journal.pone.0294109 (PMC10763944; doi:10.1371/journal.pone.0294109)
Supplement: S1 Dataset — (XLSX) [file pone.0294109.s001.xlsx]

## Sheet: Sheet1
HHID_W1	CHID_W1	ageinyears_W1	boy_W1	childrace_W1	chronic_conditions_W1	pcgage_W1	pcggender_W1	PCG_notwokring_W1	pcg_no_marriage_W1	sibling_W1	relatedHHmembers_W1	single_no_parent_W1	pedud_W1	incomeQ_W1	insecure_food_d_W1	high_carb_v2_W1	lveggies_hSSB_v2_W1	cant_make_ends_meet_W1	depress_W1	pcgreport_warmth_W1	pcgreport_punitive_W1	family_conflict_W1	external_BPI_W1	internal_BPI_W1	child_weight_W1	ageinyears_W2	chronic_conditions_W2	PCG_notwokring_W2	single_no_parent_W2	sibling_W2	pedud_W2	incomeQ_W2	insecure_food_d_W2	high_carb_v2_W2	lveggies_hSSB_v2_W2	cant_make_ends_meet_W2	depress_W2	pcgreport_warmth_W2	pcgreport_punitive_W2	external_BPI_W2	internal_BPI_W2	child_weight_W2
231006	231006CHILD1	6	girl	Malay	4	61	male	not working	1	1	5	1	1	1	1	0	0	1	1.83333	3.83333	2	2.4	1	1.07692	0.234023	8	1	not working	1	1	1	2	1	1	0	can not make ends meet	1	3	1	1.64286	1.61538	0.302467
81044	81044CHILD1	6	boy	Chinese	0	63	female	not working	1	1	3	1	1	1	0	0	0	1	1.16667	4.83333	1	2	1	1	0.414295	8	0	not working	1	1	1	1	1	1	0	ends meet or have money left over	1.33333	4.16667	1	1.35714	1.15385	0.479326
332142	332142CHILD1	5	boy	Malay	0	28	female	working	1	1	6	0	3	2	0	0	0	0	1.5	5	2.2	1.8	1.53846	1.07692	0.460264	7	1	working	1	1	3	3	0	0	0	ends meet or have money left over	1.83333	5	1.4	1.42857	1.30769	0.522059
123205	123205CHILD1	6	girl	Chinese	1	33	female	not working	1	1	4	0	3	3	0	0	0	0	1	5	1.6	1.4	1.07692	1	0.607339	8	1	working	0	1	3	1	0	0	0	ends meet or have money left over	1.16667	4.33333	1.2	1.64286	1.15385	0.690866
232266	232266CHILD1	4	boy	Chinese	0	38	female	working	1	1	4	0	3	3	0	0	0	0	2	5	1.8	2.2	1.46154	1.38462	1.39276	7	0	working	0	1	3	3	0	0	0	ends meet or have money left over	2.16667	4.33333	3	1.21429	1.46154	1.4961
111030	111030CHILD1	4	girl	Chinese	0	39	female	working	1	1	4	0	2	1	1	0	0	0	1.16667	4	1.2	1.8	1.76923	1.53846	0.483374	6	0	working	0	1	2	3	0	0	0	ends meet or have money left over	1	4.83333	1.4	1.42857	1.23077	0.571665
302034	302034CHILD1	6	boy	Chinese	1	42	female	not working	1	2	5	0	3	3	0	0	0	0	1.66667	5	2.4	1	2.07692	1.61538	1.01364	9	0	not working	0	2	3	1	0	0	0	ends meet or have money left over	2.16667	4.33333	1.6	2.28571	1.61538	1.13189
292215	292215CHILD1	5	boy	Chinese	0	40	female	working	1	2	5	0	2	3	0	0	0	0	1.5	4.83333	2.5nonresponse in Wave 2463257	2	1.46154	1	1.63187	7	0	working	0	2	2	3	0	0	0	ends meet or have money left over	1	4.83333	1.6	1	1.07692	1.89948
292465	292465CHILD1	4	boy	Malay	0	29	female	working	1	1	4	0	1	2	0	1	0	0	1	5	2	2	1.38462	1.07692	1.72737	6	0	working	0	1	1	1	0	1	0	ends meet or have money left over	2	5	2.2	1.35714	1.23077	2.09796
243087	243087CHILD1	4	girl	Indian	0	36	female	not working	1	0	3	0	2	2	0	1	0	0	2	5	1.8	1	1.30769	1	1.63268	6	0	not working	0	1	2	1	0	1	0	ends meet or have money left over	1	4.66667	1.8	1.07143	1.07692	1.89271
203049	203049CHILD1	3	girl	Chinese	0	34	female	working	1	1	5	0	3	2	0	0	0	0	1	5	1.2	1	1	1	0.471148	nonresponse in Wave 2	nonresponse in Wave 2	nonresponse in Wave 2	nonresponse in Wave 2	nonresponse in Wave 2	nonresponse in Wave 2	nonresponse in Wave 2	nonresponse in Wave 2	nonresponse in Wave 2	nonresponse in Wave 2	nonresponse in Wave 2	nonresponse in Wave 2	nonresponse in Wave 2	nonresponse in Wave 2	nonresponse in Wave 2	nonresponse in Wave 2	nonresponse in Wave 2
32108	32108CHILD1	5	girl	Malay	0	33	female	not working	1	2	5	0	2	1	0	0	0	0	1.16667	5	1.4	1.2	1	1	0.610806	7	1	not working	0	2	2	1	0	1	0	ends meet or have money left over	2.66667	5	1.2	1.28571	1	0.690437
241009	241009CHILD1	4	boy	Malay	0	36	female	working	1	1	4	0	2	2	0	0	0	0	1	5	1.2	1	1	1	0.372338	6	0	working	0	1	2	1	1	1	0	ends meet or have money left over	2	4.83333	1.4	1.07143	1	0.439464
52098	52098CHILD1	6	girl	Chinese	0	35	female	working	1	1	4	0	3	4	0	0	0	0	1	5	1.4	2	1.84615	1.46154	0.687559	8	0	working	0	1	3	4	0	0	0	ends meet or have money left over	2.33333	4.16667	1.4	1.85714	1.30769	0.754564
372187	372187CHILD1	4	girl	Chinese	0	55	female	not working	1	1	4	0	3	3	0	0	0	0	1	5	1.6	2.2	1.46154	1	0.750935	6	0	working	0	1	3	1	0	1	1	ends meet or have money left over	1.66667	5	1	1.28571	1.15385	0.797578
52086	52086CHILD2	3	boy	Chinese	0	37	female	working	1	1	4	0	3	4	0	0	0	0	1	5	1.6	2.2	1.30769	1.07692	0.687559	4	0	working	0	1	3	4	0	0	0	ends meet or have money left over	2	4	1	2	1.15385	0.760672
143333	143333CHILD1	5	girl	Chinese	0	32	female	working	1	1	4	0	3	3	0	0	0	0	1.33333	5	1.4	1.6	1.53846	1.15385	1.37643	7	0	working	0	2	3	3	0	0	0	ends meet or have money left over	3.16667	3.5	1	1.64286	1.23077	1.46592
43260	43260CHILD2	3	girl	Chinese	0	36	female	working	1	1	4	0	3	4	0	0	0	0	1	5	1	2	1.07692	1	0.967535	4	1	working	0	1	3	4	0	0	0	ends meet or have money left over	2	4.16667	1.6	1.92857	1	1.09175
81016	81016CHILD1	3	girl	Malay	2	33	female	not working	1	2	5	0	1	1	1	0	0	1	1	5	1.8	1.2	1.07692	1	0.234023	5	1	not working	0	2	1	1	1	1	0	ends meet or have money left over	3	5	1.4	1.35714	1.07692	0.293591
232164	232164CHILD1	4	boy	Malay	0	37	female	working	1	1	4	0	1	1	0	1	0	1	1.16667	4.66667	2.8	2	2.23077	1.30769	1.47426	5	0	working	0	1	1	2	1	1	0	ends meet or have money left over	1.33333	4.83333	2.8	1.28571	1.07692	1.7804
31080	31080CHILD1	3	girl	Malay	0	33	female	not working	1	1	4	0	1	1	1	0	0	0	2	5	1	2.2	1	1	0.234023	6	0	working	0	1	1	1	1	1	0	ends meet or have money left over	1.16667	5	1	1.35714	1	0.272129
83214	83214CHILD2	3	boy	Chinese	0	37	female	working	1	1	4	0	3	4	0	0	0	0	1	5	1	1.2	1.84615	1	0.303966	5	0	working	0	1	3	2	0	0	0	ends meet or have money left over	1.66667	4.5	1.4	1.42857	1	0.348295
21082	21082CHILD1	4	girl	Chinese	0	38	female	not working	1	1	4	0	3	1	0	0	0	0	1.33333	5	2.4	1.2	1.38462	1.07692	0.477697	6	0	not working	0	1	3	2	0	0	0	ends meet or have money left over	1	5	1	1.14286	1.07692	0.528455
351033	351033CHILD1	6	boy	Malay	0	27	female	not working	1	4	7	0	1	1	1	0	0	0	1.83333	3.66667	1	1	2	1.38462	0.596446	nonresponse in Wave 2	nonresponse in Wave 2	nonresponse in Wave 2	nonresponse in Wave 2	nonresponse in Wave 2	nonresponse in Wave 2	nonresponse in Wave 2	nonresponse in Wave 2	nonresponse in Wave 2	nonresponse in Wave 2	nonresponse in Wave 2	nonresponse in Wave 2	nonresponse in Wave 2	nonresponse in Wave 2	nonresponse in Wave 2	nonresponse in Wave 2	nonresponse in Wave 2
331030	331030CHILD1	5	girl	Chinese	0	41	female	working	1	0	3	0	2	2	0	0	0	0	1	5	1.2	1	1	1	0.564754	7	0	working	0	0	2	3	0	0	0	ends meet or have money left over	1.83333	4.83333	1	1.21429	1	0.636712
293411	293411CHILD1	3	girl	Chinese	0	38	female	working	1	0	3	0	3	2	0	0	0	0	1.33333	5	1.4	1.8	1.23077	1	0.528071	5	0	working	0	0	3	3	0	0	0	ends meet or have money left over	1	5	1.2	1.21429	1.15385	0.617535
23274	23274CHILD1	6	girl	Chinese	0	43	female	working	1	2	5	0	3	3	0	0	0	0	1	5	1	2	1.23077	1.15385	0.719809	8	0	working	0	2	3	1	0	0	0	ends meet or have money left over	1.33333	4.16667	1.4	1.21429	1.07692	0.793438
331010	331010CHILD2	6	girl	Indian	0	35	female	not working	1	1	4	0	3	2	0	1	0	0	1.16667	4.5	1	1	1	1	0.809258	8	0	working	1	1	3	2	0	0	0	can not make ends meet	1.5	5	1.4	1.64286	1.38462	0.908713
361083	361083CHILD1	4	boy	Chinese	0	27	female	working	1	0	3	0	3	2	0	0	0	0	1	5	1.4	1.8	1.15385	1	0.417598	6	0	not working	0	1	3	2	0	0	0	ends meet or have money left over	1.16667	4.83333	1	1	1.07692	0.46833
232463	232463CHILD1	5	boy	Chinese	0	37	female	working	1	1	4	0	3	2	0	0	0	0	1.5	5	1.8	1.4	1.15385	1	1.11323	7	1	working	0	1	3	3	0	1	0	ends meet or have money left over	2.33333	3.83333	2	1.64286	1.53846	1.22739
292176	292176CHILD1	3	girl	Chinese	0	37	female	working	1	2	5	0	3	3	0	0	0	0	1.5	4.83333	2	2.2	1.15385	1	1.95653	5	0	working	0	2	3	2	0	0	0	ends meet or have money left over	1.33333	4.83333	1.4	1	1	2.2017
233413	233413CHILD2	4	girl	Chinese	0	38	female	working	1	1	4	0	3	4	0	0	0	0	2.5	4	2	2	1.46154	1	0.95448	6	0	working	0	1	3	1	0	0	1	ends meet or have money left over	2.33333	5	1.4	1.07143	1	1.13775
52204	52204CHILD1	5	girl	Chinese	0	45	female	working	1	2	5	0	2	1	0	1	0	0	1.33333	4.5	2.2	1.6	1.69231	1.07692	0.860203	6	0	working	0	2	2	2	0	1	0	ends meet or have money left over	1.66667	4.66667	2.2	1.64286	1	0.950941
123222	123222CHILD1	4	boy	Chinese	0	39	female	working	1	2	5	0	3	4	0	0	0	0	1.33333	5	1.6	1	1.30769	1	0.607339	6	0	working	0	2	3	4	0	0	0	ends meet or have money left over	1.66667	4	1.6	1.42857	1.07692	0.725821
331029	331029CHILD1	4	boy	Indian	0	41	female	working	1	2	5	0	2	3	0	1	0	0	1.16667	5	1.2	1.6	1.30769	1.15385	0.580076	6	0	working	0	2	2	4	1	0	0	ends meet or have money left over	1.16667	5	1.2	1.14286	1	0.676911
291041	291041CHILD1	4	girl	Malay	0	32	female	not working	1	4	7	0	1	1	1	1	1	0	2.5	5	2.2	2.2	2.23077	1.69231	0.589534	6	0	not working	0	5	1	2	0	1	1	ends meet or have money left over	1.16667	5	2	1.92857	1.69231	0.716251
52057	52057CHILD1	3	boy	Chinese	0	33	female	working	1	0	3	0	3	2	0	0	0	0	1.5	5	1.2	1.6	1.30769	1	0.687559	5	0	working	0	0	3	1	0	0	0	ends meet or have money left over	1.66667	4	1.6	1.42857	1.38462	0.759116
293349	293349CHILD1	5	boy	Chinese	0	39	female	working	1	1	6	0	3	1	0	0	0	0	3	5	2.2	2.2	2	1.69231	2.28188	7	0	working	0	1	3	3	0	1	0	ends meet or have money left over	2.5	4.66667	2.8	2.07143	1.46154	2.55725
231080	231080CHILD1	3	boy	Chinese	0	42	female	working	1	0	3	0	2	1	0	0	0	0	1	5	1.4	1	1	1	0.514088	nonresponse in Wave 2	nonresponse in Wave 2	nonresponse in Wave 2	nonresponse in Wave 2	nonresponse in Wave 2	nonresponse in Wave 2	nonresponse in Wave 2	nonresponse in Wave 2	nonresponse in Wave 2	nonresponse in Wave 2	nonresponse in Wave 2	nonresponse in Wave 2	nonresponse in Wave 2	nonresponse in Wave 2	nonresponse in Wave 2	nonresponse in Wave 2	nonresponse in Wave 2
52125	52125CHILD1	6	boy	Malay	0	35	female	not working	1	2	5	0	2	1	0	0	0	0	1.16667	5	1.6	2	1.07692	1	0.921322	8	0	not working	0	2	2	2	0	0	0	ends meet or have money left over	1.66667	4.33333	1.6	1.42857	1	1.04435
143297	143297CHILD2	6	girl	Chinese	0	41	female	not working	1	1	4	0	3	2	0	0	1	0	2.16667	5	1.8	1.4	1	1	1.37643	8	0	working	0	1	3	3	0	0	0	ends meet or have money left over	1.33333	5	1.4	1.78571	1.84615	1.46825
373318	373318CHILD2	3	girl	Chinese	0	37	female	working	1	4	8	0	1	2	0	0	0	0	1	5	1.2	1	1	1	2.17693	5	0	working	0	4	1	3	0	0	0	ends meet or have money left over	2.5	5	1	1.14286	1.07692	2.35854
133127	133127CHILD2	3	boy	Chinese	0	35	female	working	1	2	5	0	3	3	0	0	0	0	1	5	2.4	1.8	1.15385	1	2.20337	5	0	working	0	2	3	4	0	1	0	ends meet or have money left over	1	4	1.4	1.57143	1.07692	2.42877
121007	121007CHILD1	4	boy	Malay	0	29	female	not working	1	2	5	0	1	1	1	1	0	0	2.66667	2.83333	1.2	1.6	1.53846	1.07692	0.580302	6	0	not working	0	2	1	1	0	0	0	ends meet or have money left over	2.16667	5	1.4	1.71429	1.38462	0.695474
373427	373427CHILD1	4	boy	Malay	0	32	female	working	1	1	4	0	3	3	0	0	0	0	1	5	2.4	1.4	1.38462	1.15385	1.13571	6	0	working	0	1	3	4	0	0	0	ends meet or have money left over	2.16667	5	2	1.85714	1.07692	1.22509
203062	203062CHILD1	4	boy	Chinese	2	41	female	working	1	1	4	0	3	2	0	0	0	0	1	5	1.2	1	1.46154	1.07692	1.43027	6	1	working	0	1	3	3	1	0	0	ends meet or have money left over	2.5	5	1.6	1.85714	1.76923	1.62747
333282	333282CHILD1	4	boy	Chinese	0	38	female	not working	1	1	4	0	3	4	0	0	0	0	2	5	2	1	1.53846	1.53846	2.10897	6	1	not working	0	1	3	4	0	0	0	ends meet or have money left over	1.33333	4.66667	1.4	1.71429	1.30769	2.45394
133129	133129CHILD1	3	boy	Chinese	0	33	female	working	1	1	4	0	3	3	0	0	0	0	1	5	1	1.6	2.23077	1.30769	1.36556	5	0	working	0	1	3	3	0	0	0	ends meet or have money left over	1.66667	4.33333	1.2	1.78571	1.38462	1.50286
62029	62029CHILD1	3	boy	Malay	0	36	female	not working	1	3	6	0	2	1	0	1	0	0	1.66667	5	1.6	1	1.30769	1	1.46274	5	2	not working	0	3	2	2	1	0	0	ends meet or have money left over	3.33333	5	2	2.21429	1.76923	1.71803
52092	52092CHILD2	3	girl	Malay	0	38	female	not working	1	4	8	0	1	1	1	1	0	0	2	5	1	1.4	1.07692	1	1.82109	5	0	not working	0	4	1	1	1	1	0	ends meet or have money left over	2.33333	5	1	1.14286	1	2.17433
131115	131115CHILD2	4	boy	Chinese	0	37	female	working	1	1	4	0	3	2	0	0	0	0	1.5	5	2.2	2	1.30769	1	0.383657	6	0	working	0	1	3	3	0	1	0	ends meet or have money left over	1	4.66667	1.6	1.07143	1	0.433201
351059	351059CHILD2	4	girl	Malay	0	27	female	working	1	1	4	1	2	1	0	0	1	0	1.33333	5	1.6	1.2	1.69231	1	0.237669	6	1	working	1	1	2	2	0	0	0	ends meet or have money left over	2.5	5	2	1.57143	1.07692	0.269044
82087	82087CHILD2	3	girl	Chinese	0	35	female	working	1	1	5	0	2	3	0	0	0	0	2.5	5	1.4	1.6	2.15385	1.23077	0.88358	5	1	working	0	1	2	1	0	1	1	ends meet or have money left over	3.33333	5	1	2.14286	1.84615	0.975936
251053	251053CHILD1	6	girl	Chinese	1	33	female	not working	1	1	4	0	3	2	0	0	0	0	1.66667	5	2	2	1.07692	1	0.424482	8	1	not working	0	1	3	3	0	1	1	ends meet or have money left over	1	4.5	1.2	1.42857	1.23077	0.481382
363306	363306CHILD1	5	boy	Chinese	0	35	female	working	1	1	4	0	3	1	0	0	0	0	1	5	1	1	1.15385	1	1.5545	7	0	working	0	1	3	2	0	0	0	ends meet or have money left over	1.66667	5	2	1.5	1.23077	1.66618
373310	373310CHILD2	4	boy	Malay	0	25	female	working	1	2	5	0	2	1	1	1	1	1	3.16667	5	1.4	1.2	1.53846	1	1.14447	7	0	working	0	2	2	2	1	1	1	can not make ends meet	2	5	1	1.85714	1.07692	1.26004
143355	143355CHILD1	4	girl	Chinese	0	40	female	working	1	2	5	0	2	2	0	0	0	0	1.16667	5	2.2	2	1.53846	1.15385	2.43393	6	0	working	0	2	2	2	0	0	0	ends meet or have money left over	1	2.66667	2.2	1.28571	1	2.66387
251184	251184CHILD1	4	boy	Malay	0	42	female	not working	1	0	4	0	2	1	0	0	0	0	1	5	1.2	1	1	1	0.634713	5	0	working	0	0	2	2	1	0	1	ends meet or have money left over	2	5	1.4	1.92857	2	0.720346
141037	141037CHILD1	6	girl	Malay	0	30	female	not working	1	2	5	0	1	1	0	1	1	1	1.16667	5	1	1.6	1.46154	1.23077	0.234023	9	0	not working	0	2	1	2	1	1	1	ends meet or have money left over	1.5	4.66667	1	1.57143	1.38462	0.274329
293430	293430CHILD1	6	boy	Chinese	0	39	female	working	1	0	3	0	3	3	0	0	0	0	1.16667	5	1.8	1	1.15385	1.07692	2.28188	8	0	working	0	0	3	1	0	0	0	ends meet or have money left over	1.33333	4.16667	1.4	1.21429	1	2.38555
303065	303065CHILD1	5	boy	Chinese	0	43	female	working	1	1	4	0	3	4	0	0	1	0	1	5	2.2	1.2	1.23077	1.15385	0.95448	7	0	working	0	1	3	4	0	0	0	ends meet or have money left over	1.33333	4.66667	1.8	1.28571	1.07692	1.13631
203038	203038CHILD2	3	boy	Chinese	0	36	female	working	1	2	5	0	3	4	0	0	0	0	1	5	1.6	1.2	1	1	2.73029	5	1	working	0	2	3	4	0	0	0	ends meet or have money left over	1.5	4.5	1.4	1.07143	1	3.19965
33181	33181CHILD1	5	boy	Chinese	0	36	female	working	1	1	4	0	3	3	0	0	0	0	1	5	1.6	1.2	1.15385	1	0.303966	7	0	working	0	2	3	3	0	0	0	ends meet or have money left over	1.66667	4.5	2.5nonresponse in Wave 2463257	1.5	1.15385	0.335465
21085	21085CHILD1	3	girl	Indian	0	29	female	not working	1	1	5	0	1	1	1	0	0	1	2.16667	3.83333	1.8	3.4	1.30769	1.07692	0.363366	5	0	not working	0	1	1	2	0	1	0	ends meet or have money left over	2	4.66667	1.6	1.28571	1	0.429082
301021	301021CHILD1	6	girl	Chinese	0	27	female	working	1	4	7	0	1	1	1	0	0	0	2.66667	4.66667	1	2.5nonresponse in Wave 2463257	1.84615	1.61538	1.45308	8	0	not working	0	4	1	2	1	0	0	ends meet or have money left over	3.33333	4.66667	2.5nonresponse in Wave 2463257	1.57143	1.76923	1.79432
333255	333255CHILD1	3	girl	Malay	0	42	female	not working	1	2	5	0	2	1	0	0	0	0	2	5	1.4	1.8	1.30769	1	3.71365	6	0	not working	0	2	2	2	0	0	1	ends meet or have money left over	1.5	4	2.4	1.28571	1.15385	4.2091
281128	281128CHILD1	5	girl	Indian	0	29	female	not working	0	1	4	0	2	1	0	0	0	0	1.33333	5	2.2	1.4	1.46154	1.23077	0.311825	7	0	not working	0	1	2	2	0	0	0	ends meet or have money left over	2	5	1.4	1.35714	1.15385	0.350361
91073	91073CHILD1	3	girl	Malay	0	31	female	working	1	0	3	0	2	1	1	0	1	0	3.5	5	1.8	2	1.53846	1.23077	0.266698	5	0	working	1	0	2	3	1	1	0	ends meet or have money left over	3.66667	5	2.4	1.71429	1.23077	0.307246
32133	32133CHILD1	4	boy	Chinese	0	39	female	working	1	1	4	0	3	3	0	0	0	0	1	5	1	2.5nonresponse in Wave 2463257	1.07692	1	0.683743	6	0	working	0	2	3	3	0	0	0	ends meet or have money left over	1.33333	3.83333	1.6	1.21429	1	0.742894
41069	41069CHILD1	4	girl	Indian	0	41	female	working	1	4	7	0	1	1	0	1	0	0	1.16667	5	1.4	1.2	1	1	0.533934	7	0	working	0	4	1	2	0	1	1	ends meet or have money left over	1	4	1.6	1.42857	1.15385	0.617178
171028	171028CHILD1	5	boy	Indian	0	41	female	working	1	1	4	0	3	3	0	0	0	0	1.16667	5	1.4	1.8	1.30769	1.30769	0.943918	nonresponse in Wave 2	nonresponse in Wave 2	nonresponse in Wave 2	nonresponse in Wave 2	nonresponse in Wave 2	nonresponse in Wave 2	nonresponse in Wave 2	nonresponse in Wave 2	nonresponse in Wave 2	nonresponse in Wave 2	nonresponse in Wave 2	nonresponse in Wave 2	nonresponse in Wave 2	nonresponse in Wave 2	nonresponse in Wave 2	nonresponse in Wave 2	nonresponse in Wave 2
13247	13247CHILD1	3	girl	Chinese	0	33	female	working	1	0	3	0	3	2	0	0	0	0	1	5	1.4	1.2	1.15385	1	0.528071	5	0	working	0	0	3	3	0	0	0	ends meet or have money left over	3	5	1.8	1.21429	1	0.621171
73008	73008CHILD1	3	boy	Chinese	0	38	female	working	1	1	4	0	3	4	0	0	0	0	1.83333	5	1.2	1.8	1.69231	1.61538	1.17787	6	1	working	0	1	3	1	0	0	0	ends meet or have money left over	1.83333	4.66667	1.4	1.57143	1.46154	1.3836
373340	373340CHILD1	5	boy	Chinese	0	40	female	working	1	2	5	0	2	2	0	0	0	0	1.16667	2.33333	1.8	2	1.76923	1.15385	1.7167	7	0	working	0	2	2	1	0	0	0	ends meet or have money left over	1	4.16667	2.8	1.5	1.15385	1.86823
291054	291054CHILD1	5	girl	Malay	0	29	female	working	1	4	7	0	1	1	1	1	0	1	2	5	1.8	1.6	2.07692	1.38462	0.292931	nonresponse in Wave 2	nonresponse in Wave 2	nonresponse in Wave 2	nonresponse in Wave 2	nonresponse in Wave 2	nonresponse in Wave 2	nonresponse in Wave 2	nonresponse in Wave 2	nonresponse in Wave 2	nonresponse in Wave 2	nonresponse in Wave 2	nonresponse in Wave 2	nonresponse in Wave 2	nonresponse in Wave 2	nonresponse in Wave 2	nonresponse in Wave 2	nonresponse in Wave 2
151062	151062CHILD1	3	boy	Malay	0	35	female	not working	2	0	3	0	1	1	0	1	1	0	1.33333	5	1	1.8	1.30769	1.07692	0.402125	5	0	not working	0	0	1	1	0	0	0	ends meet or have money left over	1	5	2.2	1.35714	1	0.475599
242020	242020CHILD1	3	girl	Malay	2	33	female	working	1	0	5	0	2	2	0	0	1	0	1.33333	5	1.8	1.6	2.23077	1.07692	0.852824	5	2	working	0	0	2	2	0	0	1	ends meet or have money left over	1	4.66667	1.4	1.71429	1.38462	0.990051
21003	21003CHILD1	5	girl	Malay	0	41	female	working	1	3	8	0	1	2	1	1	0	0	1.66667	5	1	1.8	1.23077	1	0.311977	7	0	working	0	3	1	2	1	1	0	ends meet or have money left over	1	4.33333	1.4	1.14286	1	0.358709
233410	233410CHILD2	4	boy	Chinese	0	37	female	working	1	2	5	0	2	2	0	0	0	0	2.16667	3.66667	1	2	1.46154	1.38462	0.859544	6	0	working	0	2	2	3	0	0	0	ends meet or have money left over	2.33333	2.33333	2.2	1.64286	1.15385	0.948572
41071	41071CHILD2	4	girl	Chinese	0	37	female	not working	1	1	4	0	2	1	1	0	0	1	1	4.66667	2.5nonresponse in Wave 2463257	2	2.46154	1.38462	0.321654	6	0	not working	0	1	2	2	0	1	0	ends meet or have money left over	2	4.66667	3	1.5	1.07692	0.380244
123227	123227CHILD1	5	boy	Chinese	0	36	female	working	1	2	5	0	3	4	0	0	0	0	1.33333	5	1.6	1.2	1.38462	1	1.43172	7	0	working	0	2	3	4	0	0	0	ends meet or have money left over	1.16667	4.83333	1.6	1.07143	1.07692	1.56223
122091	122091CHILD1	3	boy	Indian	0	37	female	not working	1	1	4	0	3	3	0	0	0	0	1.66667	5	1.6	1	1.38462	1	0.41826	5	0	not working	0	1	3	4	0	1	0	ends meet or have money left over	1.66667	4.5	1.4	1.28571	1.07692	0.482257
82136	82136CHILD1	6	boy	Chinese	0	36	female	working	1	1	4	0	3	2	0	1	0	1	1.66667	4.16667	3	2	1.69231	1.38462	0.706244	8	0	working	0	1	3	3	0	0	0	ends meet or have money left over	2.83333	4.33333	3	1.78571	1.61538	0.765069
52091	52091CHILD2	5	boy	Chinese	0	33	female	working	1	1	6	1	2	2	0	1	1	0	1.5	3.66667	3.8	1.8	2.30769	1.53846	1.31916	8	0	working	0	1	2	1	1	1	1	ends meet or have money left over	2.33333	3.66667	3	2.5	1.76923	1.53337
151167	151167CHILD2	3	girl	Malay	0	29	female	not working	2	2	5	0	2	1	0	0	0	0	1	5	1.2	1	1	1	0.561081	5	0	not working	0	1	2	2	0	0	0	ends meet or have money left over	2.16667	4.83333	2.4	1.28571	1	0.691531
371021	371021CHILD2	3	boy	Malay	0	30	female	working	1	1	4	0	2	1	1	1	0	1	1.83333	5	2.2	1.4	1.46154	1.30769	0.234023	6	0	working	0	2	2	2	1	1	0	ends meet or have money left over	2.5	2.33333	3.8	1.92857	1.84615	0.294205
231031	231031CHILD1	4	girl	Chinese	0	31	female	not working	1	2	5	0	3	2	0	0	0	1	1.5	4.83333	1.6	1.6	1.69231	1.23077	0.618858	6	0	not working	0	3	3	3	0	0	0	ends meet or have money left over	1.33333	4	2	1.5	1.07692	0.706631
301005	301005CHILD1	5	boy	Chinese	0	39	female	not working	1	1	4	0	2	1	0	0	0	0	2.33333	4.66667	1.8	1.8	1	1	0.388715	8	0	not working	0	1	2	3	0	0	0	ends meet or have money left over	2.33333	4	2.4	1.35714	1	0.522642
241134	241134CHILD2	3	girl	Chinese	0	37	female	working	1	1	4	0	2	1	0	0	0	0	1	5	2.2	1.8	1.92308	1.07692	0.407911	5	1	working	0	1	2	2	0	0	0	ends meet or have money left over	1.5	5	1.8	1.28571	1	0.465071
42194	42194CHILD1	4	girl	Chinese	0	36	female	working	1	1	4	0	3	4	0	0	0	0	1	5	1.2	1	1	1	1.07351	6	0	working	0	1	3	4	0	0	0	ends meet or have money left over	1	4.16667	1.8	1.64286	1.07692	1.23613
22202	22202CHILD2	3	boy	Chinese	0	37	female	working	1	1	5	0	2		0	0	0	0	1.83333	3.33333	2.8	2	2.30769	1.30769	1.26499	5	1	working	0	1	2	2	0	0	0	ends meet or have money left over	2.66667	4.16667	3.4	1.57143	1.15385	1.48915
292140	292140CHILD2	3	girl	Indian	0	29	female	not working	1	1	4	0	3	2	0	0	0	0	1.16667	5	2	1.2	1.15385	1	1.5864	5	0	not working	0	2	3	1	0	1	0	ends meet or have money left over	4	5	3.4	1.57143	1.46154	1.87172
353153	353153CHILD1	5	boy	Chinese	0	38	female	not working	1	1	4	0	3	4	0	0	0	0	1	5	1.2	1	1	1	1.63213	7	0	not working	0	1	3	1	0	0	0	ends meet or have money left over	1.66667	4.83333	1.6	1.57143	1.76923	1.80961
351104	351104CHILD2	3	boy	Malay	0	28	female	working	1	3	6	0	1	1	1	1	1	1	1.66667	3	2.2	2	1.69231	1.15385	0.320099	6	0	working	0	3	1	2	1	1	0	ends meet or have money left over	2.5	5	2.5nonresponse in Wave 2463257	1.35714	1.07692	0.348199
42167	42167CHILD1	4	boy	Chinese	0	36	female	not working	1	1	6	0	3	3	0	0	0	0	1.16667	4.16667	3	2	1.38462	1.23077	1.28708	6	1	not working	0	2	3	4	0	1	0	ends meet or have money left over	1.83333	5	2.2	1.57143	1.07692	1.41523
232117	232117CHILD1	6	boy	Chinese	0	36	female	not working	1	2	6	0	3	4	0	0	0	0	1	5	1.4	2	1.15385	1	1.66984	8	0	not working	0	2	3	4	0	0	0	ends meet or have money left over	1.83333	5	1.2	1	1	1.91317
153127	153127CHILD1	6	girl	Chinese	0	42	female	working	1	1	4	0	3	4	0	0	0	0	1.5	5	1.2	1.2	1	1.07692	1.92358	8	0	working	0	1	3	4	0	0	0	ends meet or have money left over	2.33333	5	1.2	1	1.15385	2.10923
153145	153145CHILD1	6	boy	Chinese	0	36	female	not working	1	4	7	0	3	2	0	0	1	0	1	5	2.2	2	1.84615	1.76923	1.92358	8	0	not working	0	4	3	2	0	0	1	ends meet or have money left over	1.66667	4.5	2.5nonresponse in Wave 2463257	1.78571	1	2.09957
73016	73016CHILD1	6	girl	Chinese	0	40	female	working	1	1	4	0	3	4	0	0	0	0	1	5	1.2	1	1.23077	1.15385	1.43027	7	1	working	0	1	3	4	0	0	0	ends meet or have money left over	1.33333	4.83333	1.6	1.35714	1.38462	1.63182
11159	11159CHILD1	6	girl	Chinese	0	36	female	not working	1	0	3	0	3	3	0	0	0	0	1	5	1.4	1	1	1	0.404125	nonresponse in Wave 2	nonresponse in Wave 2	nonresponse in Wave 2	nonresponse in Wave 2	nonresponse in Wave 2	nonresponse in Wave 2	nonresponse in Wave 2	nonresponse in Wave 2	nonresponse in Wave 2	nonresponse in Wave 2	nonresponse in Wave 2	nonresponse in Wave 2	nonresponse in Wave 2	nonresponse in Wave 2	nonresponse in Wave 2	nonresponse in Wave 2	nonresponse in Wave 2
363291	363291CHILD1	4	girl	Chinese	0	37	female	working	1	3	6	0	2	1	0	0	0	1	2.16667	4.5	2	1.4	1.53846	1.30769	1.44512	7	0	working	0	3	2	1	0	1	0	ends meet or have money left over	3.16667	3	1.2	2.5	1.69231	1.57157
331352	331352CHILD2	3	girl	Malay	1	30	female	not working	1	1	7	1	2	1	0	0	0	0	1.16667	3.66667	1.6	2	1.30769	1.07692	0.517136	nonresponse in Wave 2	nonresponse in Wave 2	nonresponse in Wave 2	nonresponse in Wave 2	nonresponse in Wave 2	nonresponse in Wave 2	nonresponse in Wave 2	nonresponse in Wave 2	nonresponse in Wave 2	nonresponse in Wave 2	nonresponse in Wave 2	nonresponse in Wave 2	nonresponse in Wave 2	nonresponse in Wave 2	nonresponse in Wave 2	nonresponse in Wave 2	nonresponse in Wave 2
142168	142168CHILD1	4	boy	Indian	0	41	female	not working	1	1	4	0	3	2	1	1	0	0	2.5	5	1	1.6	1	1	1.23145	6	1	not working	0	1	3	2	0	0	0	ends meet or have money left over	2	5	1	1.57143	1.23077	1.41041
121246	121246CHILD1	6	girl	Chinese	0	37	female	working	1	0	4	0	3	2	0	0	0	0	1	5	1.2	1	1	1	0.423829	8	0	working	0	1	3	2	0	1	0	ends meet or have money left over	3	4.33333	2.2	1.57143	1.69231	0.491991
51045	51045CHILD1	6	boy	Indian	0	42	female	working	1	1	3	1	2	1	0	1	0	0	1	4.5	1.4	1.6	1.76923	1.15385	0.245129	8	1	working	1	1	2	1	0	1	0	ends meet or have money left over	2	4.5	1.4	1.35714	1.07692	0.286501
291047	291047CHILD2	5	boy	Malay	0	35	female	not working	1	4	7	0	1	1	0	0	0	0	1.66667	5	2	2	1.07692	1	0.393023	7	0	working	0	4	1	2	1	1	0	ends meet or have money left over	2.5	4.5	1.8	1.28571	1.30769	0.479549
141052	141052CHILD1	5	boy	Malay	0	40	female	not working	1	1	4	0	1	1	0	0	0	0	1	5	1	1.2	1.07692	1	0.271706	nonresponse in Wave 2	nonresponse in Wave 2	nonresponse in Wave 2	nonresponse in Wave 2	nonresponse in Wave 2	nonresponse in Wave 2	nonresponse in Wave 2	nonresponse in Wave 2	nonresponse in Wave 2	nonresponse in Wave 2	nonresponse in Wave 2	nonresponse in Wave 2	nonresponse in Wave 2	nonresponse in Wave 2	nonresponse in Wave 2	nonresponse in Wave 2	nonresponse in Wave 2
143250	143250CHILD2	3	boy	Malay	0	47	female	not working	1	6	9	0	3	1	0	0	0	0	1.16667	5	1	1.2	1.15385	1	1.26978	5	0	not working	0	6	3	1	0	1	0	ends meet or have money left over	1.33333	4.83333	1.2	1.07143	1	1.38486
252141	252141CHILD1	6	boy	Chinese	1	35	female	working	1	1	4	0	3	4	0	1	0	0	1.83333	5	1.4	2	1.07692	1	0.780499	8	1	working	0	1	3	4	0	1	0	ends meet or have money left over	2.33333	4.16667	1.8	1.5	1.23077	0.878367
292169	292169CHILD1	6	boy	Malay	0	34	female	not working	1	2	5	0	2	2	0	0	0	0	1	4	3	1.8	2	1.53846	1.16522	8	0	not working	0	2	2	1	1	1	1	ends meet or have money left over	1	3.83333	1.6	1.35714	1.07692	1.39806
332177	332177CHILD1	6	boy	Indian	0	40	female	not working	1	1	4	0	3	3	0	0	0	0	1	5	1.6	1	1	1	1.36748	8	1	not working	0	1	3	3	0	1	0	ends meet or have money left over	1.5	5	1.4	1.42857	1.15385	1.52701
371034	371034CHILD1	5	girl	Malay	0	34	female	working	1	2	8	0	3	2	0	1	0	0	1.83333	5	2	1	1.30769	1.07692	0.223834	7	0	not working	0	2	3	1	0	1	1	ends meet or have money left over	2	4.16667	2.4	1.14286	1.23077	0.244399
353159	353159CHILD1	3	boy	Indian	0	43	female	working	1	3	7	0	3	3	0	0	0	0	1	5	1.2	1	1	1	2.10921	nonresponse in Wave 2	nonresponse in Wave 2	nonresponse in Wave 2	nonresponse in Wave 2	nonresponse in Wave 2	nonresponse in Wave 2	nonresponse in Wave 2	nonresponse in Wave 2	nonresponse in Wave 2	nonresponse in Wave 2	nonresponse in Wave 2	nonresponse in Wave 2	nonresponse in Wave 2	nonresponse in Wave 2	nonresponse in Wave 2	nonresponse in Wave 2	nonresponse in Wave 2
351059	351059CHILD1	5	boy	Malay	0	27	female	working	1	1	4	1	2	1	0	0	1	0	1.33333	5	1.6	1.2	1.23077	1	0.237669	7	1	working	1	1	2	2	0	0	0	ends meet or have money left over	2.5	4.5	2	1.57143	1.38462	0.270321
121073	121073CHILD2	5	boy	Malay	0	28	female	not working	1	2	5	0	1	1	0	1	0	0	1.83333	3.83333	1	2	1.23077	1.23077	0.580302	7	0	not working	0	2	1	2	0	1	1	ends meet or have money left over	1.66667	5	1.2	1.07143	1	0.709079
351183	351183CHILD2	3	girl	Chinese	0	26	female	not working	2	2	5	0	2	1	0	0	0	0	1	5	1.2	1	1	1	0.350682	5	0	not working	0	2	2	2	1	1	0	can not make ends meet	1.16667	5	1	1.42857	1.23077	0.402763
93143	93143CHILD2	3	boy	Chinese	0	40	female	working	1	2	5	0	3	4	0	0	0	0	2	5	1	1.2	1.15385	1	0.455949	5	0	working	0	2	3	2	0	1	0	ends meet or have money left over	1.66667	5	1.4	1.57143	1.23077	0.520872
232254	232254CHILD1	5	girl	Chinese	0	37	female	not working	1	0	3	0	3	1	0	1	0		1.5	3	1	1.6	2	2	1.39276	8	0	working	0	0	3	4	0	1	0	ends meet or have money left over	1.16667	4.66667	1.2	1.14286	1	1.62505
373320	373320CHILD2	3	boy	Chinese	0	42	female	working	1	2	7	0	2	3	0	0	0	0	1.5	4.5	2.8	1	1.84615	1.38462	1.14447	5	0	working	0	2	2	3	0	1	0	ends meet or have money left over	1.83333	5	4	1.85714	1.38462	1.23982
43261	43261CHILD2	3	boy	Chinese	0	45	female	working	1	2	5	0	3	4	0	0	0	0	2.33333	5	2.2	1.2	1	1	1.17787	5	0	working	0	2	3	2	0	0	0	ends meet or have money left over	1.83333	4.33333	2	1.14286	1	1.36634
42217	42217CHILD1	3	girl	Chinese	0	36	female	not working	1	1	4	0	3	3	0	0	0	0	1.5	5	2.4	2.2	1.07692	1	0.858054	5	0	not working	0	1	3	4	0	1	0	ends meet or have money left over	1.5	5	1.6	1	1	0.944169
81001	81001CHILD1	4	girl	Chinese	0	42	female	working	1	1	6	0	3	2	0	0	0	0	1.66667	5	1.6	1.2	1.38462	1.07692	0.332485	6	0	working	0	1	3	3	0	1	0	ends meet or have money left over	2	4.83333	1.4	1.64286	1.30769	0.362548
31008	31008CHILD1	5	girl	Indian	0	35	female	not working	1	1	4	0	3	2	1	0	0	0	1.33333	5	2	1.2	1.46154	1	0.633649	7	0	not working	0	1	3	1	0	1	0	ends meet or have money left over	1.33333	5	2.5nonresponse in Wave 2463257	1.28571	1.30769	0.706501
32206	32206CHILD1	4	boy	Indian	0	34	female	not working	1	0	3	0	3	2	0	0	0	0	1	5	1.8	1.6	1.15385	1	0.831594	6	0	working	0	1	3	1	0	0	0	ends meet or have money left over	2.66667	5	2.5nonresponse in Wave 2463257	1.35714	1.30769	0.970242
243073	243073CHILD1	3	boy	Malay	0	41	female	working	1	2	5	0	2	2	0	0	0	0	1.83333	4.5	2.2	1	1.69231	1	2.46281	5	0	working	0	2	2	1	0	0	1	ends meet or have money left over	2.16667	5	4.2	2	1.07692	2.62728
292101	292101CHILD1	5	girl	Chinese	0	32	female	working	1	1	3	1	2	1	0	0	0	0	3.16667	5	1.4	1.6	1.23077	1.07692	1.63187	7	1	not working	0	1	2	2	1	1	0	ends meet or have money left over	2	4.83333	1.8	1.14286	1	1.84049
281020	281020CHILD1	4	boy	Malay	0	26	female	working	1	0	2	1	1	1	1	1	0	1	2.16667	5	1	1.6	1.15385	1	0.234023	6	1	working	1	0	1	1	1	1	1	ends meet or have money left over	1.83333	5	1	1.14286	1.07692	0.266011
233324	233324CHILD1	5	girl	Malay	0	34	female	working	1	1	4	0	3	2	0	0	0	0	1.33333	5	1.4	1	1.15385	1	1.44515	7	0	working	0	2	3	3	0	0	0	ends meet or have money left over	1	5	2	1.5	1.30769	1.63354
73055	73055CHILD1	3	girl	Chinese	0	37	female	working	1	0	4	0	3	4	0	0	0	0	1.33333	4.66667	1	2	1.30769	1.15385	0.54531	nonresponse in Wave 2	nonresponse in Wave 2	nonresponse in Wave 2	nonresponse in Wave 2	nonresponse in Wave 2	nonresponse in Wave 2	nonresponse in Wave 2	nonresponse in Wave 2	nonresponse in Wave 2	nonresponse in Wave 2	nonresponse in Wave 2	nonresponse in Wave 2	nonresponse in Wave 2	nonresponse in Wave 2	nonresponse in Wave 2	nonresponse in Wave 2	nonresponse in Wave 2
91041	91041CHILD1	4	girl	Indian	0	35	female	working	1	1	5	0	2	1	0	1	0	0	2.33333	4.83333	4.2	1.4	1.92308	1.76923	0.371981	6	0	working	0	1	2	4	0	0	1	ends meet or have money left over	2.66667	5	4	1.92857	1.69231	0.430167
73032	73032CHILD1	6	girl	Chinese	0	51	female	working	1	1	4	0	3	4	0	1	0	0	1	5	1.8	1.6	1.61538	1.15385	2.27864	8	0	working	0	1	3	3	0	1	0	ends meet or have money left over	1	4.83333	3.2	1.85714	1.30769	2.40759
32121	32121CHILD1	4	girl	Chinese	0	36	female	working	1	1	4	0	3	4	0	1	0	0	2	5	1.6	1.6	1.61538	1.38462	0.683743	6	0	working	0	1	3	4	0	0	0	ends meet or have money left over	2.5	4.83333	2	1.14286	1	0.755314
131011	131011CHILD2	3	girl	Chinese	0	32	female	not working	1	1	4	0	2	3	0	0	0	0	2.5	5	1	2	1	1	0.383657	5	0	not working	0	1	2	3	1	1	0	ends meet or have money left over	1.83333	5	1.6	1.07143	1	0.426507
253174	253174CHILD1	3	boy	Indian	0	34	female	working	1	1	4	0	3	3	0	0	0	0	1	5	1.2	1			1.58897	4	0	working	0	1	3	4	0	1	0	ends meet or have money left over	3.16667	5	2.2	1.71429	1	1.77197
233381	233381CHILD1	6	boy	Malay	0	40	female	not working	1	4	7	0	2	3	0	1	0	0	2.16667	5	2.2	1	1	1	2.03582	9	0	not working	0	4	2	1	1	1	1	ends meet or have money left over	2	4.16667	2.2	1.71429	1.23077	2.31989
293381	293381CHILD1	6	boy	Chinese	0	40	female	working	1	0	3	0	3	3	0	0	0	0	2.66667	4.5	2.5nonresponse in Wave 2463257	2.4	1.92308	1.15385	2.28188	8	0	working	0	1	3	4	0	0	0	ends meet or have money left over	2.83333	4.16667	2.4	1.85714	1.38462	2.50733
11050	11050CHILD1	6	boy	Chinese	0	37	female	working	1	1	6	0	3	4	0	0	0	0	1	5	1.2	1	1	1	0.404125	8	0	working	0	1	3	3	0	1	1	ends meet or have money left over	1.83333	5	1.2	1	1	0.470133
303059	303059CHILD1	5	boy	Chinese	0	38	female	not working	1	2	5	0	3	1	0	0	1	0	1.83333	4.16667	1.8	2	1.30769	1.07692	3.89852	nonresponse in Wave 2	nonresponse in Wave 2	nonresponse in Wave 2	nonresponse in Wave 2	nonresponse in Wave 2	nonresponse in Wave 2	nonresponse in Wave 2	nonresponse in Wave 2	nonresponse in Wave 2	nonresponse in Wave 2	nonresponse in Wave 2	nonresponse in Wave 2	nonresponse in Wave 2	nonresponse in Wave 2	nonresponse in Wave 2	nonresponse in Wave 2	nonresponse in Wave 2
11165	11165CHILD1	5	girl	Chinese	0	38	female	working	1	1	4	0	3	4	0	0	0	0	1	5	1.2	1	1	1	0.993363	7	1	working	0	1	3	4	0	0	0	ends meet or have money left over	1.16667	5	1.4	1.35714	1.07692	1.13927
11094	11094CHILD1	4	girl	Chinese	0	33	female	working	1	1	4	0	2	2	0	0	0	0	1.16667	3.16667	1.4	1.2	1.15385	1	0.503562	6	1	working	0	1	2	2	1	1	0	ends meet or have money left over	2.83333	4.5	2.2	1.21429	1.07692	0.596971
371100	371100CHILD1	6	girl	Chinese	0	46	female	working	1	0	3	0	3	4	0	0	0	0	1	5	1.2	1	1	1	0.497839	7	1	working	0	0	3	4	0	0	0	ends meet or have money left over	1	4.83333	1.4	1.21429	1.23077	0.549309
371380	371380CHILD1	5	boy	Chinese	0	45	female	working	1	0	3	0	3	3	0	1	0	0	1	5	1.2	2.2	1.84615	1.15385	0.497839	6	0	working	0	0	3	1	1	1	0	ends meet or have money left over	2.33333	3.83333	2.4	2.28571	1.61538	0.537746
371016	371016CHILD1	6	boy	Chinese	0	37	female	not working	1	1	5	0	3	1	0	0	0	0	4	3.66667	2.2	2.4	1.23077	1.30769	0.399532	8	0	not working	0	1	3	3	0	1	0	ends meet or have money left over	1	5	1	1.57143	1	0.44362
92102	92102CHILD1	3	girl	Chinese	0	40	female	working	1	1	4	0	3	4	0	0	0	0	1.16667	3.83333	2	2	1.38462	1	1.04564	4	0	working	0	1	3	4	0	0	0	ends meet or have money left over	1.83333	4.5	1.8	1.28571	1.15385	1.15684
11055	11055CHILD1	5	boy	Malay	0	40	female	working	2	7	10	0	1	1	1	1	1	0	1.83333	4.66667	2.2	1.8	1.46154	1	0.234023	8	0	not working	0	7	1	2	0	1	0	can not make ends meet	1	4.66667	1.8	1.28571	1.07692	0.262404
121073	121073CHILD1	6	girl	Malay	0	28	female	not working	1	2	5	0	1	1	0	1	0	0	1.83333	3.5	1	2	1.30769	1.07692	0.580302	9	1	not working	0	2	1	2	0	1	1	ends meet or have money left over	1.66667	5	1.2	1	1	0.694593
143353	143353CHILD1	6	girl	Chinese	0	35	male	working	1	2	7	0	3	3	0	1	0	0	1	5	1	1	1.15385	1	2.06464	8	0	working	0	2	3	4	0	0	0	ends meet or have money left over	2	3.5	1.6	1.07143	1.23077	2.19783
151057	151057CHILD1	5	girl	Chinese	0	37	female	working	1	1	5	0	1	3	0	0	0	0	1.33333	4	1.2	2.2	1.46154	1.23077	0.658729	7	1	working	0	0	1	4	0	0	0	ends meet or have money left over	1.83333	5	2	1.57143	1.23077	0.739435
233393	233393CHILD1	3	girl	Chinese	0	34	female	working	1	2	5	0	3	4	0	0	0	0	2.66667	5	1.8	2	1.92308	1	4.69956	nonresponse in Wave 2	nonresponse in Wave 2	nonresponse in Wave 2	nonresponse in Wave 2	nonresponse in Wave 2	nonresponse in Wave 2	nonresponse in Wave 2	nonresponse in Wave 2	nonresponse in Wave 2	nonresponse in Wave 2	nonresponse in Wave 2	nonresponse in Wave 2	nonresponse in Wave 2	nonresponse in Wave 2	nonresponse in Wave 2	nonresponse in Wave 2	nonresponse in Wave 2
361035	361035CHILD1	4	girl	Others	0	29	female	working	1	0	3	1	2	1	0	1	0	0	1	5	1.4	2.2	1.76923	1.23077	0.347999	6	0	working	0	0	2	3	0	0	0	ends meet or have money left over	1.83333	5	1	1.14286	1.07692	0.377212
53168	53168CHILD1	4	girl	Chinese	0	35	female	working	1	1	4	0	3	3	0	0	0	0	1	5	2	1.6	1.61538	1.30769	1.14453	7	0	working	0	1	3	3	1	0	0	ends meet or have money left over	2.66667	4.33333	2.2	1.21429	1.07692	1.22384
141082	141082CHILD1	3	girl	Chinese	0	25	female	working	1	0	6	0	2	2	0	0	0	0	1	5	1.4	1.8	1.76923	1.15385	0.445087	nonresponse in Wave 2	nonresponse in Wave 2	nonresponse in Wave 2	nonresponse in Wave 2	nonresponse in Wave 2	nonresponse in Wave 2	nonresponse in Wave 2	nonresponse in Wave 2	nonresponse in Wave 2	nonresponse in Wave 2	nonresponse in Wave 2	nonresponse in Wave 2	nonresponse in Wave 2	nonresponse in Wave 2	nonresponse in Wave 2	nonresponse in Wave 2	nonresponse in Wave 2
232131	232131CHILD1	5	boy	Chinese	0	27	female	working	1	1	6	0	2	1	0	1	0	0	1.33333	5	2.2	1.8	1.84615	1.15385	1.39276	nonresponse in Wave 2	nonresponse in Wave 2	nonresponse in Wave 2	nonresponse in Wave 2	nonresponse in Wave 2	nonresponse in Wave 2	nonresponse in Wave 2	nonresponse in Wave 2	nonresponse in Wave 2	nonresponse in Wave 2	nonresponse in Wave 2	nonresponse in Wave 2	nonresponse in Wave 2	nonresponse in Wave 2	nonresponse in Wave 2	nonresponse in Wave 2	nonresponse in Wave 2
31201	31201CHILD1	5	girl	Indian	0	39	male	working	1	1	4	0	3	3	0	0	0	0	1	5	1.4	2	1	1	0.633649	7	0	working	0	2	3	3	0	1	0	ends meet or have money left over	1.33333	3.33333	1.8	1.21429	1.15385	0.717372
32144	32144CHILD1	6	boy	Chinese	0	31	female	working	1	2	6	0	2	3	0	0	0	0	1	5	2.2	1.2	1.53846	1.07692	0.855429	8	0	working	0	1	2	4	0	0	0	ends meet or have money left over	1.66667	4.5	1.6	1.5	1.69231	0.946303
243101	243101CHILD1	3	boy	Chinese	0	34	female	working	1	1	4	0	3	3	0	0	1	0	1	5	2.2	1.4	1.23077	1.15385	1.17449	5	0	working	0	1	3	4	0	1	0	ends meet or have money left over	2	4.33333	1.2	1.21429	1.15385	1.31448
232129	232129CHILD1	4	girl	Chinese	0	31	female	working	1	1	5	0	3	1	0	0	0	1	1	5	1.2	2.2	1.30769	1	1.11323	6	1	working	0	1	3	3	0	1	0	can not make ends meet	2	5	1.8	1.64286	2.15385	1.26206
262015	262015CHILD1	6	boy	Indian	0	41	female	not working	1	1	4	0	1		0	1	0	0	1.33333	4	2.4	1.2	2.61538	1.84615	2.19089	8	1	not working	0	1	1	3	0	1	1	ends meet or have money left over	3.33333	2.5	2.8	2.5	1.53846	2.51316
42210	42210CHILD2	4	girl	Chinese	0	37	female	working	1	1	5	0	2	4	0	0	0	0	1	4	2.4	2	1.92308	1.38462	1.07351	7	0	working	0	1	2	2	0	0	0	ends meet or have money left over	2.33333	4.33333	1.8	2	1.76923	1.24274
32104	32104CHILD1	6	girl	Chinese	0	37	male	working	1	0	3	0	3	2	0	1	1	0	1	5	1	1	1	1	0.683743	nonresponse in Wave 2	nonresponse in Wave 2	nonresponse in Wave 2	nonresponse in Wave 2	nonresponse in Wave 2	nonresponse in Wave 2	nonresponse in Wave 2	nonresponse in Wave 2	nonresponse in Wave 2	nonresponse in Wave 2	nonresponse in Wave 2	nonresponse in Wave 2	nonresponse in Wave 2	nonresponse in Wave 2	nonresponse in Wave 2	nonresponse in Wave 2	nonresponse in Wave 2
143356	143356CHILD1	5	girl	Chinese	0	42	female	working	1	1	4	0	2	4	0	1	1	0	1.16667	4.16667	3	2	1.46154	1.15385	1.27958	7	0	working	0	1	2	4	0	0	0	ends meet or have money left over	1.16667	5	1.6	2.07143	1	1.41665
41093	41093CHILD1	6	boy	Chinese	0	43	female	working	1	0	4	0	1	2	0	1	0	0	1	4.5	2.2	2	1.84615	1.15385	0.519831	8	0	working	1	1	1	2	0	1	1	ends meet or have money left over	1	4.5	2.8	1.92857	1.23077	0.589474
122262	122262CHILD1	4	girl	Malay	0	34	female	working	1	1	6	1	3	1	0	0	0	0	1	5	1.2	1.6	1	1	0.912752	6	0	working	1	1	3	1	0	0	0	ends meet or have money left over	1.5	5	1.8	1.78571	1.23077	1.05021
331079	331079CHILD1	5	boy	Chinese	0	38	female	working	1	2	5	0	3	4	0	0	0	0	1.16667	5	1.8	1	1.15385	1	0.377695	7	0	working	0	2	3	1	0	0	0	ends meet or have money left over	1.5	4.5	1.4	1.21429	1.07692	0.407352
123184	123184CHILD1	6	girl	Chinese	0	35	female	working	1	1	4	0	3	2	0	0	0	0	1	5	1.2	1	1	1	2.48295	8	0	working	0	1	3	3	0	0	0	ends meet or have money left over	1.83333	4.16667	1.2	1.14286	1.30769	3.16266
331097	331097CHILD1	3	boy	Malay	0	37	female	not working	1	2	5	0	2	1	0	0	1	0	1.16667	5	2	1.2	1.23077	1.07692	0.721555	5	0	not working	0	2	2	2	1	1	0	can not make ends meet	2	5	1.8	1.28571	1.23077	0.950028
122103	122103CHILD1	3	girl	Chinese	0	39	female	working	1	1	4	0	3	3	0	0	0	0	2.33333	5	2	1.6	1.15385	1.15385	1.02174	5	0	working	0	1	3	4	0	0	0	ends meet or have money left over	1.5	4.83333	2.5nonresponse in Wave 2463257	1.71429	1	1.14876
82126	82126CHILD1	5	girl	Chinese	0	32	female	not working	1	1	5	0	2	2	0	0	0	0	1.16667	4.83333	2	2	1.07692	1.07692	0.88358	8	0	not working	0	1	2	3	0	0	0	ends meet or have money left over	1	3.66667	1	1.64286	1.23077	0.976113
52107	52107CHILD1	6	boy	Malay	0	33	female	working	1	2	5	0	2	2	0	1	1	0	2.5	4.33333	2	1	1.23077	1.15385	0.921322	9	0	working	0	2	2	4	0	1	1	ends meet or have money left over	2	4.83333	2	1.21429	1.30769	1.04249
142182	142182CHILD2	4	girl	Chinese	0	38	female	working	1	1	4	0	2	2	0	1	0	0	2	4	2	2	1.53846	1.07692	0.934431	6	0	working	1	1	2	3	0	1	0	ends meet or have money left over	1.33333	4.66667	1.4	1.5	1.53846	1.04296
123166	123166CHILD1	6	boy	Chinese	0	41	female	working	1	1	5	0	3	3	0	0	0	0	1	5	1.6	1	1	1	1.47032	8	0	working	0	1	3	2	0	0	0	ends meet or have money left over	1.5	4.83333	1.6	1.28571	1.23077	1.65444
363323	363323CHILD1	5	girl	Chinese	0	47	female	working	1	2	5	0	3	3	0	0	0	0	1	5	1.4	1.2	1.23077	1	0.746137	7	0	working	0	2	3	3	0	0	1	ends meet or have money left over	2.33333	5	2.8	1.78571	1.84615	0.818166
291020	291020CHILD1	6	boy	Chinese	0	38	female	not working	1	1	4	0	1	1	0	1	1	1	2.16667	4.33333	2.5nonresponse in Wave 2463257	2	1.23077	1	0.64382	9	0	working	0	1	2	1	0	0	0	ends meet or have money left over	2.16667	4.66667	1.4	2.14286	1.69231	0.754919
332212	332212CHILD2	3	boy	Chinese	0	34	female	not working	1	1	6	0	3	2	0	1	1	0	2.33333	5	1.6	1.4	1	1	1.12436	5	0	not working	0	1	3	3	0	1	0	ends meet or have money left over	1.16667	5	1	1.21429	1	1.2566
372237	372237CHILD1	5	boy	Chinese	0	43	female	working	1	0	3	0	2	2	1	0	0	0	3	5	1.8	2.5nonresponse in Wave 2463257	1.69231	1	0.939492	nonresponse in Wave 2	nonresponse in Wave 2	nonresponse in Wave 2	nonresponse in Wave 2	nonresponse in Wave 2	nonresponse in Wave 2	nonresponse in Wave 2	nonresponse in Wave 2	nonresponse in Wave 2	nonresponse in Wave 2	nonresponse in Wave 2	nonresponse in Wave 2	nonresponse in Wave 2	nonresponse in Wave 2	nonresponse in Wave 2	nonresponse in Wave 2	nonresponse in Wave 2
232457	232457CHILD1	6	boy	Malay	0	35	female	working	1	1	5	0	2	3	0	0	0	0	1	5	1.2	1	1	1	0.994476	8	0	working	0	1	2	3	1	1	0	ends meet or have money left over	2.16667	4	2.8	1.71429	1.38462	1.17052
291069	291069CHILD1	6	boy	Malay	0	35	male	working	1	3	9	0	2	1	1	1	0	1	2	5	2	2	1.30769	1.07692	0.786046	8	0	working	0	3	2	2	1	0	0	ends meet or have money left over	2	4.5	2.4	1.28571	1.30769	0.951037
11069	11069CHILD1	6	girl	Chinese	0	41	female	working	1	0	3	0	1	1	0	0	0	0	1	5	1.2	1	1	1	0.503562	nonresponse in Wave 2	nonresponse in Wave 2	nonresponse in Wave 2	nonresponse in Wave 2	nonresponse in Wave 2	nonresponse in Wave 2	nonresponse in Wave 2	nonresponse in Wave 2	nonresponse in Wave 2	nonresponse in Wave 2	nonresponse in Wave 2	nonresponse in Wave 2	nonresponse in Wave 2	nonresponse in Wave 2	nonresponse in Wave 2	nonresponse in Wave 2	nonresponse in Wave 2
43260	43260CHILD1	5	girl	Chinese	0	36	female	working	1	1	4	0	3	4	0	0	0	0	1	5	1	2	1.23077	1.23077	0.967535	7	2	working	0	1	3	4	0	0	0	ends meet or have money left over	2	3.5	1.2	1.14286	1.15385	1.08227
293508	293508CHILD1	5	boy	Chinese	0	40	female	working	1	1	4	0	2	3	0	0	0	0	1	5	1.6	1.2	1.30769	1	0.573029	6	0	working	0	1	2	4	0	1	0	ends meet or have money left over	3.66667	5	3	1.64286	1.69231	0.682916
41067	41067CHILD2	4	girl	Malay	1	36	female	not working	2	4	7	0	1	1	1	1	0	1	2	5	2	1.6	1	1	0.236517	6	0	not working	0	5	1	2	1	1	0	can not make ends meet	4.66667	3	1	1	1	0.280146
33218	33218CHILD1	4	girl	Chinese	0	36	female	not working	1	1	4	0	3	4	0	0	0	0	1	5	1	1.2	1.15385	1	0.967535	6	0	not working	0	1	3	1	0	0	0	ends meet or have money left over	3	4.83333	1.4	1.21429	1.07692	1.09276
233318	233318CHILD1	4	girl	Malay	0	26	female	working	1	1	8	0	2	1	1	0	0	0	3	5	3.2	2.2	2	2.07692	2.03582	nonresponse in Wave 2	nonresponse in Wave 2	nonresponse in Wave 2	nonresponse in Wave 2	nonresponse in Wave 2	nonresponse in Wave 2	nonresponse in Wave 2	nonresponse in Wave 2	nonresponse in Wave 2	nonresponse in Wave 2	nonresponse in Wave 2	nonresponse in Wave 2	nonresponse in Wave 2	nonresponse in Wave 2	nonresponse in Wave 2	nonresponse in Wave 2	nonresponse in Wave 2
111021	111021CHILD2	3	girl	Chinese	0	35	female	not working	1	1	4	0	3	1	0	0	0	0	2	5	1.4	1	1.46154	1.15385	0.580048	5	0	not working	0	1	3	2	0	0	0	ends meet or have money left over	2.66667	5	1	1	1.23077	0.645362
131052	131052CHILD1	5	boy	Chinese	0	30	female	not working	1	1	4	0	3	2	0	0	0	0	2.16667	5	1.4	1	1.30769	1.07692	0.460387	7	0	not working	0	1	3	4	0	0	0	ends meet or have money left over	2	3.66667	1.6	1.64286	1.30769	0.506559
171018	171018CHILD1	3	girl	Chinese	0	32	female	not working	1	0	3	0	3	2	0	0	0	0	1	5	1	1	1	1	0.528652	5	0	not working	0	0	3	3	0	0	1	ends meet or have money left over	2.5	4.33333	2	1.71429	1.15385	0.590643
361001	361001CHILD1	5	boy	Chinese	0	37	female	not working	1	1	5	0	2	1	1	1	1	1	2	4.5	1.8	2	1.92308	1.07692	1.0407	7	0	working	0	2	2	1	1	1	1	can not make ends meet	4.16667	5	2	1.21429	1.23077	1.13863
252156	252156CHILD1	6	girl	Malay	0	34	female	working	1	1	4	0	2	2	0	0	0	0	1	5	1.2	1	1	1	0.697241	8	0	working	0	1	2	2	0	1	1	ends meet or have money left over	2.33333	4.66667	3.2	1.5	1.30769	0.79786
193002	193002CHILD1	6	girl	Chinese	0	32	female	not working	1	2	5	0	3	4	0	0	0	0	1	5	1.4	1.2	1.07692	1	2.73029	8	0	not working	0	2	3	1	0	0	0	ends meet or have money left over	2.16667	3.66667	1.4	1.42857	1.07692	3.12122
332131	332131CHILD1	5	boy	Chinese	0	42	female	not working	1	1	4	0	3	4	0	0	0	0	2.33333	5	2.2	1.4	1.07692	1	1.12436	nonresponse in Wave 2	nonresponse in Wave 2	nonresponse in Wave 2	nonresponse in Wave 2	nonresponse in Wave 2	nonresponse in Wave 2	nonresponse in Wave 2	nonresponse in Wave 2	nonresponse in Wave 2	nonresponse in Wave 2	nonresponse in Wave 2	nonresponse in Wave 2	nonresponse in Wave 2	nonresponse in Wave 2	nonresponse in Wave 2	nonresponse in Wave 2	nonresponse in Wave 2
33148	33148CHILD2	3	boy	Chinese	0	41	female	working	1	2	5	0	3	4	0	0	0	0	1.16667	5	2.2	1.4	1.76923	1.46154	1.12209	5	0	working	0	2	3	4	0	0	0	ends meet or have money left over	1.83333	4	1.6	1.14286	1.07692	1.22978
362114	362114CHILD1	5	boy	Chinese	1	40	female	working	1	0	3	0	1	2	0	1	0	0	1.33333	5	1.4	2	1.07692	1	1.87184	7	1	working	0	1	1	3	0	1	0	ends meet or have money left over	1	5	1.2	1.28571	1	1.95597
93141	93141CHILD1	5	boy	Chinese	0	43	female	working	1	2	5	0	3	4	0	0	0	0	1.16667	5	3	1.2	1.38462	1.07692	2.06127	7	0	working	0	2	3	4	0	0	0	ends meet or have money left over	1.16667	3.83333	2.8	1.21429	1.07692	2.32385
93148	93148CHILD1	6	boy	Chinese	0	45	female	working	1	1	4	0	3	4	0	0	0	0	1	5	1.6	1.2	1.30769	1	0.906053	8	0	working	0	1	3	4	0	1	0	ends meet or have money left over	2.5	4.83333	2.2	1.71429	1.53846	1.14064
352119	352119CHILD1	5	girl	Chinese	0	34	female	not working	1	1	4	0	3	3	0	0	0	0	1.33333	4.83333	1.8	2	1.15385	1.07692	0.804151	7	0	not working	0	1	3	3	0	1	0	ends meet or have money left over	1	4.66667	1.2	1.21429	1.07692	0.877513
291044	291044CHILD1	5	girl	Malay	0	40	male	working	1	2	5	0	2	1	1	1	0	0	1	5	1.2	1	1.46154	1.46154	0.291814	7	0	not working	0	2	2	1	1	1	1	ends meet or have money left over	1.33333	4.5	2.2	1.21429	1.23077	0.349768
233362	233362CHILD1	5	boy	Chinese	0	37	female	not working	1	1	4	0	3	1	0	0	0	0	1.16667	5	1.2	2	1.46154	1.30769	1.56652	nonresponse in Wave 2	nonresponse in Wave 2	nonresponse in Wave 2	nonresponse in Wave 2	nonresponse in Wave 2	nonresponse in Wave 2	nonresponse in Wave 2	nonresponse in Wave 2	nonresponse in Wave 2	nonresponse in Wave 2	nonresponse in Wave 2	nonresponse in Wave 2	nonresponse in Wave 2	nonresponse in Wave 2	nonresponse in Wave 2	nonresponse in Wave 2	nonresponse in Wave 2
231095	231095CHILD1	6	boy	Malay	0	35	female	working	1	2	5	0	2	2	0	0	0	0	1	5	1.6	1	1	1	0.487496	8	0	working	0	2	2	2	1	1	0	ends meet or have money left over	1	5	2.4	1.42857	1.23077	0.603464
62024	62024CHILD1	6	boy	Chinese	0	40	female	working	1	1	4	0	3	4	0	0	0	0	2.16667	5	2	1	1.53846	1.38462	1.36571	8	1	working	0	1	3	3	0	0	0	ends meet or have money left over	1.5	4.66667	1.6	1.21429	1.46154	1.4601
152096	152096CHILD1	4	girl	Chinese	1	41	female	working	1	1	4	0	3	4	0	0	0	0	1.16667	5	1.4	1.2	1.38462	1.07692	1.17582	6	0	working	0	1	3	4	0	0	0	ends meet or have money left over	1.33333	5	1.4	1.07143	1	1.31635
52087	52087CHILD1	6	boy	Chinese	0	37	female	not working	1	1	4	0	3	3	0	0	1	0	1	5	1.4	1	1.69231	1.38462	0.687559	9	0	not working	0	1	3	2	0	0	1	ends meet or have money left over	2.66667	4.16667	1.6	1.5	1.38462	0.741199
361090	361090CHILD2	3	boy	Indian	0	36	male	working	1	2	5	0	2	1	1	1	1	1	2.83333	5	1.4	2.5nonresponse in Wave 2463257	1.76923	1.38462	0.31765	5	0	working	0	2	2	1	0	1	0	can not make ends meet	3.66667	5	1.2	1.42857	1	0.335896
21066	21066CHILD1	3	girl	Chinese	0	34	female	working	1	1	4	0	2	1	0	0	1	0	1.66667	5	1.6	1.6	1.61538	1.15385	0.398082	5	0	working	0	1	3	4	0	0	0	ends meet or have money left over	2	5	2.5nonresponse in Wave 2463257	1.92857	1.38462	0.455671
33154	33154CHILD1	3	girl	Chinese	0	39	female	working	1	1	4	0	3	4	0	1	0	0	1.33333	5	2.2	1	2.61538	1.61538	1.12209	5	0	working	0	1	3	1	0	1	1	ends meet or have money left over	3.16667	4.83333	3.8	2.28571	1.46154	1.22154
251199	251199CHILD1	6	girl	Chinese	0	36	female	working	1	1	4	0	3	2	0	0	0	0	1	5	1.2	1	1	1	0.509378	8	0	working	0	2	3	3	0	1	0	ends meet or have money left over	2.5	4.33333	1.2	1	1.07692	0.561146
141379	141379CHILD1	6	boy	Indian	0	40	female	not working	1	5	8	0	2	1	1	1	0	1	3.16667	5	2.2	2	1.61538	1.07692	0.281377	nonresponse in Wave 2	nonresponse in Wave 2	nonresponse in Wave 2	nonresponse in Wave 2	nonresponse in Wave 2	nonresponse in Wave 2	nonresponse in Wave 2	nonresponse in Wave 2	nonresponse in Wave 2	nonresponse in Wave 2	nonresponse in Wave 2	nonresponse in Wave 2	nonresponse in Wave 2	nonresponse in Wave 2	nonresponse in Wave 2	nonresponse in Wave 2	nonresponse in Wave 2
21024	21024CHILD1	3	boy	Indian	0	35	female	not working	1	1	4	0	3	1	0	0	0	0	2	5	2	1.4	1.46154	1	0.852938	5	0	not working	0	1	3	1	0	0	0	ends meet or have money left over	2.5	5	2.2	1.42857	1	0.98805
52055	52055CHILD1	4	boy	Others	0	41	female	working	1	0	3	0	3	3	0	0	1	0	1	5	2.2	1.4	1.30769	1.38462	1.78696	6	0	working	0	0	3	4	0	1	0	ends meet or have money left over	3.16667	5	2.8	2.07143	1.69231	1.94952
253178	253178CHILD1	4	boy	Chinese	0	39	female	working	1	1	4	0	3	4	0	1	0	0	1.5	3.5	1.8	1.6	1.69231	1.23077	1.2343	6	0	working	0	1	3	4	0	1	1	ends meet or have money left over	1.33333	4.33333	2.2	1.64286	1	1.3762
52102	52102CHILD1	6	girl	Indian	0	30	female	not working	1	1	6	0	1	2	0	1	0	0	1.33333	4.16667	1.8	2	1.23077	1	1.99031	8	0	working	0	1	1	2	0	1	0	ends meet or have money left over	2	5	3	1.92857	1.07692	2.22353
111024	111024CHILD2	3	girl	Chinese	0	33	female	not working	1	2	5	0	2	1	1	0	0	1	1.83333	5	2.2	1.2	1.38462	1	0.483374	5	1	not working	0	3	2	2	1	0	0	can not make ends meet	2.66667	5	2.5nonresponse in Wave 2463257	1.57143	1	0.556603
363320	363320CHILD1	6	girl	Chinese	0	40	female	not working	1	0	3	0	3	2	0	0	0	0	1	5	1	1.2	1	1	0.248084	8	0	not working	0	0	3	3	0	0	0	ends meet or have money left over	1.66667	4.66667	2.4	2.07143	1.46154	0.269598
143315	143315CHILD1	3	boy	Chinese	0	33	female	working	1	0	3	0	3	4	0	0	1	0	3.16667	4.5	1.8	2	2.53846	1.07692	1.37643	5	0	working	0	0	3	4	0	0	1	ends meet or have money left over	2.16667	4.5	1.8	2.14286	1	1.51173
121026	121026CHILD1	5	girl	Chinese	0	25	female	not working	1	1	7	0	1	1	0	0	0	0	1	5	1.2	1	1	1	0.633737	7	0	working	1	1	1	1	0	0	0	ends meet or have money left over	2.5	3.5	1.6	2	1.15385	0.745736
371075	371075CHILD1	5	boy	Malay	0	39	female	working	1	1	3	1	1	1	0	1	0	0	1	4.33333	2.2	2	1.15385	1.15385	0.303908	7	0	working	1	1	1	2	0	1	0	ends meet or have money left over	1.33333	5	1.4	1.71429	1.38462	0.331653
142183	142183CHILD1	6	girl	Malay	0	46	female	not working	1	2	5	0	2	1	0	1	0	0	1.83333	5	1	1.6	1.15385	1	0.667216	8	0	not working	0	2	2	2	1	1	0	ends meet or have money left over	1.66667	4.33333	1.4	1.71429	1.69231	0.740808
62036	62036CHILD1	5	girl	Chinese	0	31	female	working	1	0	3	0	2	3	0	0	0	0	1.33333	5	1	1.6	1.15385	1.15385	1.36571	8	0	working	0	0	2	3	0	0	0	ends meet or have money left over	1.5	4.83333	1.8	1.35714	1.07692	1.53536
232141	232141CHILD2	5	girl	Chinese	0	45	female	working	1	2	6	0	2	3	0	0	0	0	1.33333	5	1.4	1.6	1.15385	1	1.39276	7	0	working	0	2	2	3	0	1	0	ends meet or have money left over	2.16667	4.33333	1.6	1.07143	1	1.59064
371071	371071CHILD1	3	girl	Malay	0	36	female	working	1	2	7	0	1	1	0	0	0	0	1	5	1.2	1	1.15385	1.23077	0.303908	4	0	not working	0	2	1	2	1	0	0	can not make ends meet	3	4.66667	1.4	1.85714	1.61538	0.339529
291039	291039CHILD1	5	girl	Malay	0	35	female	not working	1	1	4	0	2	1	0	0	0	0	1	5	1.2	1.2	1	1	0.291814	7	0	not working	1	1	2	2	0	1	0	ends meet or have money left over	1	5	1	1	1	0.35117
21124	21124CHILD1	4	boy	Malay	0	32	female	not working	1	3	6	0	2	1	1	1	1	1	3.33333	5	2.2	2.4	1.30769	1	0.760502	6	0	not working	1	3	2	1	0	1	0	ends meet or have money left over	3	4.83333	1.6	1.14286	1.30769	0.95307
11125	11125CHILD1	6	boy	Chinese	0	39	female	working	1	2	5	0	3	3	0	0	0	0	1	5	1.4	1	1	1	1.98196	8	0	working	0	2	3	4	0	0	0	ends meet or have money left over	2	3.66667	1.6	1.28571	1.46154	2.2423
63077	63077CHILD1	4	girl	Chinese	0	33	female	working	1	1	4	0	3	4	0	0	0	0	1	5	1	1.4	1.15385	1.23077	1.55204	6	0	working	0	1	3	4	0	0	0	ends meet or have money left over	1.5	3.66667	1.4	1.35714	1.07692	1.85216
142190	142190CHILD1	6	boy	Chinese	0	39	female	working	1	1	4	0	3	4	0	0	0	0	2.33333	4	3.2	2	1.84615	1.30769	0.746889	8	0	working	0	1	3	2	0	0	0	ends meet or have money left over	2	4	3.5nonresponse in Wave 2463257	1.85714	1.38462	0.823235
332148	332148CHILD1	4	girl	Chinese	0	39	female	not working	1	0	6	0	1	1	0	1	0	0	1.5	5	2	2	1.76923	1.15385	2.1572	6	0	working	0	0	1	1	0	0	0	ends meet or have money left over	1.83333	5	1.8	1.07143	1.07692	2.41421
52091	52091CHILD1	6	girl	Chinese	0	33	female	working	1	1	6	1	2	2	0	1	0	0	1.5	3.83333	1.8	1.8	1.15385	1.07692	1.31916	9	0	working	0	1	2	1	1	1	0	ends meet or have money left over	2.33333	3.83333	1.2	1.57143	1.38462	1.50928
112123	112123CHILD1	6	boy	Chinese	0	34	female	working	1	0	3	0	3	2	0	0	0	0	1.16667	5	1	1	1	1	1.09979	9	0	working	0	0	3	4	0	0	0	ends meet or have money left over	2.16667	3	1.6	1.5	1.15385	1.2158
291022	291022CHILD1	5	boy	Chinese	0	42	male	working	1	1	4	0	3	1	0	1	1	0	1	4.16667	1.6	2	1.15385	1.07692	0.430573	nonresponse in Wave 2	nonresponse in Wave 2	nonresponse in Wave 2	nonresponse in Wave 2	nonresponse in Wave 2	nonresponse in Wave 2	nonresponse in Wave 2	nonresponse in Wave 2	nonresponse in Wave 2	nonresponse in Wave 2	nonresponse in Wave 2	nonresponse in Wave 2	nonresponse in Wave 2	nonresponse in Wave 2	nonresponse in Wave 2	nonresponse in Wave 2	nonresponse in Wave 2
232189	232189CHILD1	6	boy	Indian	0	38	female	not working	1	2	6	0	2	2	0	1	0	0	1.33333	5	2.5nonresponse in Wave 2463257	2	1.38462	1.15385	1.49171	8	1	not working	0	2	2	1	0	1	1	ends meet or have money left over	2.83333	3.33333	2.8	1.5	1.61538	1.80192
232175	232175CHILD1	4	boy	Chinese	0	31	female	not working	1	1	4	0	3		0	0	0	0	1.16667	4.66667	1.6	2	1.30769	1.15385	1.39276	6	0	working	1	1	2	2	0	1	0	ends meet or have money left over	2.33333	4.33333	1.8	2.14286	1.53846	1.66732
373363	373363CHILD2	3	boy	Chinese	0	36	male	working	1	1	4	0	3	4	0	0	0	0	2.5	4.83333	3.2	1.4	1.07692	1	0.54531	5	0	not working	0	2	3	4	0	0	0	ends meet or have money left over	2.83333	5	1	1	1	0.614707
11042	11042CHILD1	4	girl	Chinese	0	33	female	working	1	1	4	0	3	2	0	0	0	0	1	5	1.2	1	1	1	0.336771	6	0	working	0	1	3	1	0	1	1	ends meet or have money left over	2.33333	4	1	1	1	0.392673
22212	22212CHILD1	5	girl	Chinese	0	37	female	working	1	1	4	0	3	1	0	0	1	0	1.5	5	1	1.2	1	1	1.93991	7	1	working	0	1	3	3	0	1	0	ends meet or have money left over	2.5	5	1.4	1.57143	1.30769	2.19628
132067	132067CHILD1	6	girl	Malay	0	52	female	not working	1	2	7	0	2		0	0	1		1	5	1.4	1.8	1	1	0.82332	8	1	working	0	2	2	1	1	1	0	can not make ends meet	3	5	3.2	1.71429	1.69231	0.993776
21109	21109CHILD1	6	girl	Indian	0	44	female	not working	1	0	3	0	3	1	0	0	0	0	1	5	1.2	1	1	1	0.376299	8	0	working	0	0	3	2	1	0	0	ends meet or have money left over	1	5	1.4	1.85714	1.84615	0.43581
21018	21018CHILD1	6	boy	Indian	0	39	female	not working	1	1	4	0	3	3	0	0	0	0	1.16667	5	2	1.2	1.69231	1.07692	0.852938	8	0	not working	0	1	3	3	0	0	0	ends meet or have money left over	1.5	5	1.2	1.14286	1	0.957577
361091	361091CHILD1	6	girl	Malay	0	36	female	not working	1	4	7	0	2	1	0	1	0	1	1.16667	5	2	1.6	1	1	0.443215	8	0	not working	0	4	2	1	1	1	0	ends meet or have money left over	1.5	5	1.8	1.21429	1.07692	0.522359
251053	251053CHILD2	3	boy	Chinese	1	33	female	not working	1	1	4	0	3	2	0	0	0	0	1.66667	5	1.4	2	1.53846	1.15385	0.424482	5	1	not working	0	1	3	3	0	0	0	ends meet or have money left over	1	5	2	1.64286	1.15385	0.493895
141380	141380CHILD2	4	girl	Malay	0	28	female	not working	1	2	5	0	2	1	0	0	0	1	1.83333	5	2.2	2.2	1.69231	1.69231	0.234023	6	0	not working	0	3	2	2	1	1	0	ends meet or have money left over	3	5	1.4	2	1.46154	0.297461
243090	243090CHILD1	6	boy	Others	0	41	female	working	1	1	5	0	3	1	0	0	0	0	1	5	1.8	1	1.38462	1	1.10454	9	0	working	0	1	3	2	0	0	0	ends meet or have money left over	1	5	2.8	1.42857	1	1.23775
373354	373354CHILD1	3	girl	Chinese	0	33	female	working	1	0	3	0	3	4	0	0	0	0	1.5	5	2.2	1.4	2.07692	1.23077	0.54531	4	0	working	0	0	3	1	0	0	0	ends meet or have money left over	2	4.5	1.8	2.07143	1.07692	0.610689
131061	131061CHILD1	5	girl	Chinese	0	31	female	not working	1	1	4	0	1	1	1	0	0	0	2.5	4.16667	1.8	1.8	1.61538	1.38462	0.354967	7	0	not working	0	1	1	1	1	0	0	can not make ends meet	2.33333	5	1.6	1.35714	1	0.404822
331033	331033CHILD1	3	boy	Chinese	0	37	female	not working	1	0	3	0	1	2	0	1	1	0	1	5	1.8	1	1.61538	1	0.564754	5	0	not working	0	0	1	2	0	1	0	ends meet or have money left over	2.66667	5	1	1.42857	1	0.648449
141058	141058CHILD1	4	girl	Malay	1	25	female	not working	1	2	5	0	1	1	1	1	0	0	2.16667	4.83333	1.4	2.2	1.76923	1.53846	0.351035	6	1	not working	0	2	1	2	1	0	0	ends meet or have money left over	2.66667	4.33333	2	1.71429	1.69231	0.418612
11024	11024CHILD1	3	girl	Chinese	0	31	female	working	1	0	3	0	3	2	0	0	0	0	1	5	1.2	1	1	1	0.993363	5	0	not working	0	1	3	1	0	0	0	ends meet or have money left over	1	4	2	2.71429	1.15385	1.13843
232141	232141CHILD1	5	girl	Chinese	0	45	female	working	1	2	6	0	2	3	0	0	0	0	1.33333	5	1.4	1.6	1.15385	1	1.39276	7	0	working	0	2	2	3	0	1	0	ends meet or have money left over	2.16667	4.66667	1.6	1.28571	1.23077	1.59064
33215	33215CHILD1	4	girl	Chinese	0	35	female	working	1	2	5	0	3	1	0	1	0	0	1.66667	3.33333	1.4	1.8	1.38462	1.23077	1.68313	7	0	working	0	2	3	1	0	1	0	ends meet or have money left over	1.5	3	1.2	1.71429	1.07692	1.80462
41286	41286CHILD1	6	boy	Chinese	0	36	female	not working	1	0	3	0	1	1	1	0	1	1	2.16667	4.33333	2.4	2.4	1.53846	1	0.321654	8	0	working	0	0	1	1	0	1	0	can not make ends meet	1	4.16667	2.2	1.21429	1	0.373652
283082	283082CHILD1	4	boy	Chinese	0	34	male	working	1	1	4	0	3	2	0	0	0	0	2.33333	4	1.8	1.2	1.76923	1.30769	1.08177	7	0	working	0	1	3	2	0	0	0	ends meet or have money left over	1	5	2	1.64286	1.53846	1.12856
233416	233416CHILD1	3	girl	Chinese	0	36	female	working	1	1	4	0	3	4	0	0	0	0	1.16667	5	1	1.2	1.07692	1	0.528071	5	0	working	0	2	3	4	0	0	0	ends meet or have money left over	1.16667	4.83333	1	1	1	0.634421
233383	233383CHILD1	4	boy	Chinese	0	40	female	not working	1	3	6	0	3	3	0	0	0	0	1.16667	3.83333	2.4	1.4	1.61538	1.46154	1.56652	7	0	not working	0	3	3	3	0	0	0	ends meet or have money left over	1.16667	3.66667	3.2	1.64286	1.07692	1.7225
152121	152121CHILD1	6	boy	Chinese	0	42	female	working	1	0	5	0	2	4	0	0	0	0	1	5	1.4	1	1	1	1.47106	9	0	working	0	0	2	4	0	0	0	ends meet or have money left over	2.66667	4.5	1.6	2.21429	1.53846	1.69041
232249	232249CHILD1	6	boy	Chinese	0	42	female	working	1	0	3	0	2	1	0	1	0	1	1.33333	3.83333	2.8	2	2	1.07692	2.13585	8	1	working	0	0	2	3	1	0	0	ends meet or have money left over	1.5	5	1.8	1.07143	1	2.47532
361348	361348CHILD2	3	girl	Malay	0	28	female	not working	1	1	3	1	1	1	1	0	0	0	1.33333	5	1.4	2.4	2	1.38462	0.31765	5	0	not working	1	1	2	1	1	1	0	ends meet or have money left over	3	5	1.8	1.57143	1.23077	0.387306
73004	73004CHILD1	6	girl	Chinese	0	34	female	working	1	1	4	0	3	4	0	0	0	0	1	5	1.6	1.2	1.07692	1	2.27864	8	0	working	0	1	3	4	0	0	0	ends meet or have money left over	1.83333	4	1	1.07143	1.07692	2.60674
221008	221008CHILD1	6	boy	Chinese	0	49	female	working	1	1	5	0	1	1	1	0	0	0	1.33333	4.66667	2	1.6	2.23077	1.38462	0.601221	8	0	working	0	1	1	2	0	1	1	can not make ends meet	2.5	4.16667	1.2	2.21429	1.76923	0.684981
11132	11132CHILD2	3	girl	Chinese	0	39	female	working	1	1	4	0	3	2	0	0	0	0	1	5	1.4	1	1	1	1.91404	5	0	working	0	1	3	3	0	1	0	ends meet or have money left over	1.83333	3.66667	1.4	1.57143	1.15385	2.24352
231052	231052CHILD2	3	boy	Malay	0	33	female	working	1	3	6	0	2	1	1	0	0	1	1.33333	4.66667	1.8	2	2	1	0.233013	5	0	working	0	3	2	2	1	1	0	can not make ends meet	3	3.66667	1.4	2.42857	1.61538	0.288579
233361	233361CHILD2	3	girl	Chinese	0	33	female	working	1	1	4	0	2	2	0	0	0	0	1.5	4.83333	1.8	2	1.23077	1	2.48295	5	0	working	0	1	2	2	0	0	0	ends meet or have money left over	1.66667	3.83333	1.8	1.21429	1	2.85085
361344	361344CHILD1	3	boy	Malay	0	21	female	working	1	0	2	1	1	1	1	1	1	1	1	5	1.6	3.5nonresponse in Wave 2463257	1.76923	1.15385	0.236753	5	0	working	1	1	1	1	1	1	1	can not make ends meet	2.5	5	5	2	1.38462	0.271794
362117	362117CHILD1	5	girl	Chinese	0	35	female	working	1	1	4	0	3	3	0	0	0	0	1.33333	4.66667	1.2	1.4	1.38462	1.07692	0.975624	7	0	working	0	1	3	1	0	0	0	ends meet or have money left over	2.5	4.16667	1.4	1.42857	1.15385	1.04126
31093	31093CHILD1	5	girl	Indian	0	35	female	working	1	0	4	0	2	1	0	0	0	0	2.16667	5	2.8	1.4	1.53846	1.30769	0.279553	7	0	working	0	0	3	3	0	0	0	ends meet or have money left over	1.83333	5	2.8	1.42857	1.15385	0.351076
372209	372209CHILD1	4	girl	Chinese	1	41	female	working	1	1	4	0	2	3	0	0	0	0	1.83333	5	1.2	1.4	1.30769	1.07692	0.939492	nonresponse in Wave 2	nonresponse in Wave 2	nonresponse in Wave 2	nonresponse in Wave 2	nonresponse in Wave 2	nonresponse in Wave 2	nonresponse in Wave 2	nonresponse in Wave 2	nonresponse in Wave 2	nonresponse in Wave 2	nonresponse in Wave 2	nonresponse in Wave 2	nonresponse in Wave 2	nonresponse in Wave 2	nonresponse in Wave 2	nonresponse in Wave 2	nonresponse in Wave 2
33166	33166CHILD1	6	boy	Chinese	0	37	female	not working	1	2	5	0	2	2	0	1	0	0	1.66667	4.16667	1	2.2	1.23077	1	1.04314	9	0	not working	0	2	2	1	0	1	0	ends meet or have money left over	1.66667	2.83333	1.4	1.21429	1	1.14096
221020	221020CHILD1	6	girl	Chinese	0	35	female	working	1	1	3	1	2	1	0	0	0	0	1.5	5	1.8	1.6	1.38462	1	0.372016	8	0	working	1	1	2	2	1	1	0	ends meet or have money left over	1.16667	3.66667	2.5nonresponse in Wave 2463257	1.57143	1	0.419227
42173	42173CHILD1	4	girl	Chinese	0	35	female	working	1	1	6	0	2	2	0	0	1	0	2.16667	5	2.2	1.2	1.15385	1	1.07351	6	0	working	0	1	2	3	0	0	0	ends meet or have money left over	2.33333	4.83333	2	1.21429	1.15385	1.22403
141077	141077CHILD1	3	boy	Malay	0	33	female	not working	1	6	9	0	2	1	1	0	0	0	1.66667	3.83333	2.5nonresponse in Wave 2463257	1.8	1.69231	1.23077	0.585058	5	0	not working	0	5	2	2	0	1	1	ends meet or have money left over	1	4.16667	1.4	1.5	1.15385	0.698567
21368	21368CHILD1	3	girl	Malay	0	35	female	working	1	1	5	0	3	2	0	0	0	0	1.33333	5	1.6	1	1.07692	1	0.269794	5	0	working	0	1	3	2	0	0	1	ends meet or have money left over	2.16667	5	1.6	1.14286	1	0.319236
23335	23335CHILD1	3	girl	Chinese	0	42	female	not working	1	0	3	0	2	1	0	0	0	0	2.33333	4.66667	2	1.4	1.61538	1.07692	2.18524	5	0	not working	0	0	2	1	0	0	0	ends meet or have money left over	1.5	4.5	1.6	1.5	1	2.43779
83193	83193CHILD1	4	girl	Indian	0	34	female	working	1	1	4	0	3	3	0	0	0	0	1.33333	5	2.2	1.2	1.30769	1.07692	1.81597	6	1	working	0	1	3	4	0	0	0	ends meet or have money left over	2	5	1.2	1	1.15385	1.97094
112108	112108CHILD1	3	boy	Others	0	31	female	not working	1	1	4	0	3	4	0	0	0	0	2.16667	5	3	2.2	1.53846	1.15385	2.37558	nonresponse in Wave 2	nonresponse in Wave 2	nonresponse in Wave 2	nonresponse in Wave 2	nonresponse in Wave 2	nonresponse in Wave 2	nonresponse in Wave 2	nonresponse in Wave 2	nonresponse in Wave 2	nonresponse in Wave 2	nonresponse in Wave 2	nonresponse in Wave 2	nonresponse in Wave 2	nonresponse in Wave 2	nonresponse in Wave 2	nonresponse in Wave 2	nonresponse in Wave 2
52083	52083CHILD1	6	boy	Malay	0	35	female	working	1	5	8	0	2	1	0	1	0	0	2	5	2.5nonresponse in Wave 2463257	1.4	2.15385	1.38462	0.614215	8	0	working	0	5	2	2	1	1	1	ends meet or have money left over	2.66667	1.83333	4	2.78571	2.84615	0.692403
233407	233407CHILD1	3	boy	Chinese	1	37	female	working	1	1	4	0	3	4	0	0	0	0	1.33333	5	1.6	1	1.15385	1	0.95448	5	1	working	0	1	3	4	0	0	0	ends meet or have money left over	1.66667	4.5	2.4	1.21429	1.15385	1.16098
303073	303073CHILD1	4	boy	Chinese	0	37	female	not working	1	1	4	0	3	1	0	0	0	0	2.66667	4.33333	1.8	1.6	2	2	1.79534	nonresponse in Wave 2	nonresponse in Wave 2	nonresponse in Wave 2	nonresponse in Wave 2	nonresponse in Wave 2	nonresponse in Wave 2	nonresponse in Wave 2	nonresponse in Wave 2	nonresponse in Wave 2	nonresponse in Wave 2	nonresponse in Wave 2	nonresponse in Wave 2	nonresponse in Wave 2	nonresponse in Wave 2	nonresponse in Wave 2	nonresponse in Wave 2	nonresponse in Wave 2
82237	82237CHILD1	4	girl	Chinese	0	31	female	working	1	0	4	1	3	3	0	0	0	0	1	5	1.8	2	1.07692	1	0.88358	6	0	working	0	0	3	2	0	0	0	ends meet or have money left over	2	4.66667	1.8	1.57143	1.07692	0.953812
232257	232257CHILD1	5	boy	Chinese	0	42	female	working	1	2	5	0	2	2	0	0	0	0	1.16667	5	2.4	2	1.53846	1.07692	1.39276	6	0	working	0	2	2	1	0	0	0	ends meet or have money left over	2	5	2	1.92857	1.38462	1.62707
352130	352130CHILD1	4	girl	Chinese	0	40	female	working	1	0	3	0	3	3	1	1	0	0	3	5	1.8	2.2	1.07692	1.30769	0.804151	nonresponse in Wave 2	nonresponse in Wave 2	nonresponse in Wave 2	nonresponse in Wave 2	nonresponse in Wave 2	nonresponse in Wave 2	nonresponse in Wave 2	nonresponse in Wave 2	nonresponse in Wave 2	nonresponse in Wave 2	nonresponse in Wave 2	nonresponse in Wave 2	nonresponse in Wave 2	nonresponse in Wave 2	nonresponse in Wave 2	nonresponse in Wave 2	nonresponse in Wave 2
293354	293354CHILD1	6	boy	Others	1	40	female	working	1	2	9	0	2	3	0	0	0	0	1.66667	4.33333	2.5nonresponse in Wave 2463257	1.2	1.38462	1.38462	3.22262	9	1	working	0	2	2	1	0	0	0	ends meet or have money left over	2.16667	3.83333	1.6	1.64286	1.30769	3.41116
122094	122094CHILD1	3	girl	Chinese	0	39	female	working	1	1	4	0	3	3	0	0	0	0	2	5	1.6	2	1.23077	1	1.02174	5	0	working	0	1	3	2	0	0	0	ends meet or have money left over	1.66667	5	2.2	1.5	1	1.1438
331117	331117CHILD1	5	girl	Malay	0	31	female	working	1	2	5	0	2	1	0	1	1	0	1.5	5	2.5nonresponse in Wave 2463257	2.2	1.92308	1.23077	0.517136	7	0	working	0	3	2	2	1	1	0	ends meet or have money left over	1.66667	4.5	1.8	1.35714	1.23077	0.637334
42186	42186CHILD1	6	girl	Others	0	39	female	not working	1	1	4	0	3	3	0	0	0	0	1.16667	5	2.2	1.8	1.07692	1	2.23008	8	0	not working	0	1	3	2	0	0	0	ends meet or have money left over	1.5	5	2	1.21429	1.15385	2.44404
121256	121256CHILD2	3	boy	Chinese	0	28	female	not working	1	2	5	0	1	1	0	0	0	0	1	5	1.2	1.6	1.92308	1	0.392135	5	1	not working	0	5	1	2	1	1	0	can not make ends meet	3	5	2.5nonresponse in Wave 2463257	1.57143	1.30769	0.501825
141378	141378CHILD1	4	girl	Chinese	0	37	female	not working	2	2	5	0	1	1	0	0	0	1	1	5	2.2	1.8	1.92308	1.07692	0.275405	6	0	not working	1	1	1	1	0	0	0	ends meet or have money left over	1.33333	5	1.4	1.5	1.15385	0.3163
361082	361082CHILD2	3	girl	Malay	0	38	female	working	1	2	5	1	2	1	0	0	0	0	1	4.83333	2.2	2	1.69231	1.30769	0.264634	5	0	not working	0	2	1	1	0	0	0	ends meet or have money left over	2.33333	1	1	1.64286	1.61538	0.295669
42210	42210CHILD1	6	boy	Chinese	0	37	female	working	1	1	5	0	2	4	0	0	0	0	1	4	2	2	1.07692	1.07692	1.07351	8	0	working	0	1	2	2	0	0	0	ends meet or have money left over	2.33333	4.66667	1.8	1.14286	1.15385	1.24276
22232	22232CHILD1	3	boy	Chinese	0	35	female	working	1	0	3	0	3	1	0	0	0	0	2	4.16667	1	1.6	1.69231	1.07692	1.0111	5	0	working	0	0	3	4	0	0	0	ends meet or have money left over	1.5	3.16667	1.8	1.42857	1	1.13476
291023	291023CHILD2	3	boy	Malay	0	29	female	working	1	1	4	0	2	1	0	1	0	0	1.16667	5	2.5nonresponse in Wave 2463257	1.6	2.46154	1.30769	0.291814	4	0	working	0	1	2	2	0	1	0	ends meet or have money left over	2.33333	5	2.4	2.28571	1.07692	0.364232
52112	52112CHILD1	6	girl	Malay	0	37	female	working	1	1	4	0	2	3	0	1	0	0	1.66667	4.66667	2	1.2	1.15385	1	0.614215	8	0	working	0	1	2	3	1	1	1	ends meet or have money left over	2.5	4.33333	2.4	1.64286	1.38462	0.682437
52108	52108CHILD1	3	boy	Chinese	0	37	female	working	2	2	5	0	1	4	0	0	0	0	1.66667	4	2.5nonresponse in Wave 2463257	1.4	1.92308	1.92308	1.31916	nonresponse in Wave 2	nonresponse in Wave 2	nonresponse in Wave 2	nonresponse in Wave 2	nonresponse in Wave 2	nonresponse in Wave 2	nonresponse in Wave 2	nonresponse in Wave 2	nonresponse in Wave 2	nonresponse in Wave 2	nonresponse in Wave 2	nonresponse in Wave 2	nonresponse in Wave 2	nonresponse in Wave 2	nonresponse in Wave 2	nonresponse in Wave 2	nonresponse in Wave 2
153127	153127CHILD2	4	boy	Chinese	0	42	female	working	1	1	4	0	3	4	0	0	0	0	1.5	5	1.2	1.2	1.07692	1	1.92358	6	0	working	0	1	3	4	0	0	0	ends meet or have money left over	2.33333	5	1.4	1.21429	1.30769	2.14123
141043	141043CHILD1	6	boy	Malay	0	32	female	not working	1	2	4	1	1	1	1	0	0	1	1	5	1.4	1.2	1.61538	1	0.234023	nonresponse in Wave 2	nonresponse in Wave 2	nonresponse in Wave 2	nonresponse in Wave 2	nonresponse in Wave 2	nonresponse in Wave 2	nonresponse in Wave 2	nonresponse in Wave 2	nonresponse in Wave 2	nonresponse in Wave 2	nonresponse in Wave 2	nonresponse in Wave 2	nonresponse in Wave 2	nonresponse in Wave 2	nonresponse in Wave 2	nonresponse in Wave 2	nonresponse in Wave 2
21049	21049CHILD1	5	girl	Chinese	1	41	female	working	1	0	3	0	3	2	0	0	0	0	1.33333	4	1.8	2	1.23077	1.07692	0.477697	7	1	working	0	0	3	1	0	0	0	ends meet or have money left over	1.16667	3.83333	1.6	2	1.38462	0.528095
301027	301027CHILD1	6	girl	Chinese	0	33	female	working	1	2	5	0	1	1	0	1	0	1	3	5	1.8	2.2	1.61538	1.38462	0.359647	8	0	working	0	2	1	2	1	1	1	can not make ends meet	3.5	4.83333	1.2	2.28571	2.30769	0.438891
41272	41272CHILD1	6	girl	Malay	0	44	female	not working	1	1	3	1	1	1	1	0	1	1	2.33333	4.83333	2	1.2	1.61538	1.38462	0.236517	8	0	not working	1	1	1	1	1	1	0	can not make ends meet	1.66667	4.66667	2	2.07143	1.53846	0.307251
22198	22198CHILD1	6	boy	Chinese	0	37	female	working	1	1	4	0	2	2	0	0	0	0	1.83333	5	2	2.2	1.84615	1.15385	1.26499	nonresponse in Wave 2	nonresponse in Wave 2	nonresponse in Wave 2	nonresponse in Wave 2	nonresponse in Wave 2	nonresponse in Wave 2	nonresponse in Wave 2	nonresponse in Wave 2	nonresponse in Wave 2	nonresponse in Wave 2	nonresponse in Wave 2	nonresponse in Wave 2	nonresponse in Wave 2	nonresponse in Wave 2	nonresponse in Wave 2	nonresponse in Wave 2	nonresponse in Wave 2
232211	232211CHILD1	6	girl	Chinese	0	35	female	working	1	1	4	0	3	4	0	0	0	0	2	5	1.4	2.2	1.07692	1.15385	1.11323	8	0	working	0	1	3	4	0	0	0	ends meet or have money left over	2.16667	4.33333	1.2	1.28571	1.46154	1.27676
31036	31036CHILD1	5	boy	Chinese	0	41	female	working	1	1	5	0	3	3	0	0	0	0	1	5	1.6	1	1	1	0.295735	7	0	working	0	1	3	2	0	0	0	ends meet or have money left over	1.83333	5	1.4	1.5	1.23077	0.328771
